# Supplementary material for: Potassium N-bromo-2-chloro­benzene­sulfonamidate sesquihydrate
Source: Acta Crystallogr Sect E Struct Rep Online. 2011 Jun 18;67(Pt 7):m926. doi: 10.1107/S1600536811022136 (PMC3151922; doi:10.1107/S1600536811022136)
Supplement: Supplementary file 2 [file e-67-0m926-Isup2.hkl]

# 
# h,k,l, Fc-squared, Fo-squared, sigma(Fo-squared) and status flag 
# 
data_I
_shelx_title ' KC3 FDD2' 
_shelx_refln_list_code          4 
_shelx_F_calc_maximum      821.22 
_exptl_crystal_F_000      2640.00 
_reflns_d_resolution_high  0.8001 
 
loop_ 
 _symmetry_equiv_pos_as_xyz 
 'x, y, z' 
 '-x, -y, z' 
 '-x+1/4, y+1/4, z+1/4' 
 'x+3/4, -y+3/4, z+1/4' 
 'x, y+1/2, z+1/2' 
 '-x, -y+1/2, z+1/2' 
 '-x+1/4, y+3/4, z+3/4' 
 'x+3/4, -y+5/4, z+3/4' 
 'x+1/2, y, z+1/2' 
 '-x+1/2, -y, z+1/2' 
 '-x+3/4, y+1/4, z+3/4' 
 'x+5/4, -y+3/4, z+3/4' 
 'x+1/2, y+1/2, z' 
 '-x+1/2, -y+1/2, z' 
 '-x+3/4, y+3/4, z+1/4' 
 'x+5/4, -y+5/4, z+1/4' 
 
_cell_length_a    12.3430 
_cell_length_b    52.0660 
_cell_length_c     6.9420 
_cell_angle_alpha  90.000 
_cell_angle_beta   90.000 
_cell_angle_gamma  90.000 
 
_shelx_F_squared_multiplier     1.000 
 
loop_ 
 _refln_index_h 
 _refln_index_k 
 _refln_index_l 
 _refln_F_squared_calc 
 _refln_F_squared_meas 
 _refln_F_squared_sigma 
 _refln_observed_status 
   0   0  -8    20034.69    20401.81    307.52 o 
   4   0  -8     1845.11     1638.14    236.06 o 
   2   2  -8     2074.22     2316.35    102.15 o 
   4   2  -8     1488.50     1498.77    195.00 o 
   0   4  -8     1290.62     1348.54    120.83 o 
   2   4  -8     1873.55     1670.86    106.41 o 
   4   4  -8     1551.71     1452.71    113.10 o 
   2   6  -8     4549.40     4609.97    110.47 o 
   4   6  -8      175.25      339.37    119.24 o 
   0   8  -8     6032.20     6263.39    166.24 o 
   2   8  -8     1623.95     1758.29     91.36 o 
   4   8  -8     3275.69     3415.13    114.23 o 
   2  10  -8     2145.91     2243.97    106.69 o 
   4  10  -8     3984.47     4076.86    124.56 o 
   0  12  -8    11755.51    11211.10    198.66 o 
   2  12  -8     1885.57     2053.90    111.34 o 
   4  12  -8      544.73      535.00    124.89 o 
   2  14  -8     1065.19     1106.64    102.37 o 
   4  14  -8      579.58      625.93    123.74 o 
   0  16  -8     1942.99     1833.74    138.65 o 
   2  16  -8     3006.48     3021.39    106.53 o 
   4  16  -8     1137.71     1305.31    129.66 o 
   2  18  -8       96.60      219.95     98.10 o 
   4  18  -8     5716.04     6289.94    209.79 o 
   0  20  -8       10.85       32.18    191.27 o 
   2  20  -8     6782.47     7054.49    131.70 o 
   2  22  -8      884.31      927.96    110.62 o 
   0  24  -8     1589.07     1810.10    148.55 o 
   1   1  -7     7292.56     7367.21    115.69 o 
   3   1  -7     5195.37     5300.89     88.69 o 
   5   1  -7     1492.83     1315.36    122.90 o 
   7   1  -7     4345.61     4515.76    159.46 o 
   9   1  -7     1896.97     1963.69    166.49 o 
   1   3  -7       47.25      113.28     80.19 o 
   3   3  -7     5956.19     5678.85    100.33 o 
   5   3  -7     4974.66     5068.29    235.57 o 
   7   3  -7      695.43      807.96    129.56 o 
   9   3  -7     2818.16     2601.70    152.48 o 
   1   5  -7    10024.60     9963.02    104.32 o 
   3   5  -7    10384.21    10405.68    168.32 o 
   5   5  -7      446.73      566.46    131.48 o 
   7   5  -7     5109.81     5032.52    149.69 o 
   9   5  -7     3945.94     3658.06    185.75 o 
   1   7  -7     5488.09     5636.24    120.41 o 
   3   7  -7      740.05      691.36     86.37 o 
   5   7  -7      610.58      502.85    131.78 o 
   7   7  -7     2778.47     2800.29    133.84 o 
   1   9  -7     1195.18     1199.30     78.61 o 
   3   9  -7       38.25        0.45     83.93 o 
   5   9  -7      304.69      369.58    100.07 o 
   7   9  -7     4585.19     4835.90    146.87 o 
   1  11  -7      996.92      921.43     84.92 o 
   3  11  -7     8759.85     8435.24     97.67 o 
   5  11  -7     8270.68     8756.22    138.45 o 
   7  11  -7      795.73      748.10    133.37 o 
   1  13  -7      999.88     1142.78     92.68 o 
   3  13  -7     1572.99     1514.14     89.14 o 
   5  13  -7     1321.35     1479.44     96.03 o 
   7  13  -7     7389.72     7278.95    202.26 o 
   1  15  -7    12337.27    12542.30    205.51 o 
   3  15  -7     1943.54     2018.49     91.70 o 
   5  15  -7     1888.51     2028.57    114.67 o 
   7  15  -7     1455.66     1719.02    140.76 o 
   1  17  -7      873.72     1055.05     92.22 o 
   3  17  -7     3518.76     3917.12    101.92 o 
   5  17  -7     1456.41     1549.33    114.84 o 
   7  17  -7     1535.74     1694.18    316.93 o 
   1  19  -7      939.83     1023.25     90.81 o 
   3  19  -7     1257.67     1356.16     93.91 o 
   5  19  -7     4789.15     4846.86    134.93 o 
   7  19  -7     1425.97     1501.76    138.98 o 
   1  21  -7     4752.40     5130.85    110.08 o 
   3  21  -7     3407.44     3503.10    129.27 o 
   5  21  -7     3942.14     3698.65    124.46 o 
   7  21  -7     2830.12     2768.39    158.40 o 
   1  23  -7     8762.24     8424.53    182.91 o 
   3  23  -7     6960.01     7426.31    213.47 o 
   5  23  -7      943.34      955.64    112.76 o 
   7  23  -7      521.75      733.21    185.18 o 
   1  25  -7     3603.86     3420.64    106.55 o 
   3  25  -7      351.28      339.85    104.80 o 
   5  25  -7     3377.85     3409.20    146.90 o 
   1  27  -7     1322.09     1501.27    101.98 o 
   3  27  -7     3351.46     3682.83    130.48 o 
   5  27  -7      732.71      826.89    125.17 o 
   1  29  -7       23.45       46.44     89.03 o 
   3  29  -7     1478.52     1539.56    128.82 o 
   5  29  -7      582.37      736.07    121.54 o 
   1  31  -7     2261.90     2345.72    100.45 o 
   3  31  -7     5041.81     5389.97    191.89 o 
   5  31  -7     8432.74     8259.74    396.68 o 
   1  33  -7        8.93       11.45     96.30 o 
   3  33  -7     2021.32     2104.04    189.77 o 
   1  35  -7      116.18      112.54     99.20 o 
   3  35  -7     2817.53     2827.08    218.06 o 
   1  37  -7     3088.34     3014.14    110.10 o 
   2   0  -6    16853.45    16681.39    169.53 o 
   6   0  -6      366.83      360.45    155.71 o 
   0   2  -6    41473.00    40478.25    308.85 o 
   2   2  -6     9687.81     9638.73    119.59 o 
   4   2  -6     1328.82     1173.15     73.42 o 
   6   2  -6     1414.17     1396.94    116.25 o 
   8   2  -6     1247.75     1474.75    115.52 o 
   2   4  -6      249.65      305.40     61.99 o 
   4   4  -6    19509.46    20363.50    260.61 o 
   6   4  -6    10652.37    10783.56    304.98 o 
   8   4  -6     4727.80     4456.51    145.43 o 
   0   6  -6     5714.16     5621.14    127.38 o 
   2   6  -6    17706.51    17512.30    162.55 o 
   4   6  -6     7490.88     7500.74     95.33 o 
   6   6  -6     1742.44     1923.47    108.74 o 
   8   6  -6     4237.74     4250.90    127.38 o 
   2   8  -6    11406.31    11606.90    104.97 o 
   4   8  -6     1227.44     1151.91     70.86 o 
   6   8  -6    19323.39    17966.51    456.88 o 
   8   8  -6     5230.79     5051.36    132.96 o 
  10   8  -6     3712.26     3448.14    188.36 o 
   0  10  -6     1256.65     1362.19    100.76 o 
   2  10  -6      479.11      447.00     72.28 o 
   4  10  -6     1642.16     1582.72     74.27 o 
   6  10  -6     8050.17     7487.18    184.91 o 
   8  10  -6     1831.04     1789.51    133.22 o 
  10  10  -6     2742.60     2759.97    208.33 o 
   2  12  -6    11166.00    10642.67    170.54 o 
   4  12  -6    19636.58    19082.67    125.30 o 
   6  12  -6     3319.79     3187.98    123.34 o 
   8  12  -6     2577.66     2372.88    129.03 o 
  10  12  -6     3773.83     3823.93    209.18 o 
   0  14  -6    65454.62    64244.91    807.06 o 
   2  14  -6     7514.61     7616.28     97.54 o 
   4  14  -6    10094.59     9567.76    143.64 o 
   6  14  -6      242.30      288.97    114.04 o 
   8  14  -6     5010.62     4770.92    190.05 o 
  10  14  -6      671.99      798.50    167.60 o 
   2  16  -6     1087.21     1288.03     78.25 o 
   4  16  -6      413.01      545.40     74.94 o 
   6  16  -6     5535.11     5824.40    158.36 o 
   8  16  -6     5047.31     5191.85    373.78 o 
  10  16  -6      505.19      576.83    206.82 o 
   0  18  -6    12595.51    12172.78    219.42 o 
   2  18  -6     6027.24     5525.71     90.68 o 
   4  18  -6     7423.09     6942.62    122.37 o 
   6  18  -6     4086.48     4635.75    167.79 o 
   8  18  -6     1459.31     1378.86    126.13 o 
  10  18  -6     2979.49     2607.33    189.58 o 
   2  20  -6     7770.59     7597.02    142.45 o 
   4  20  -6     3867.14     3852.38    233.63 o 
   6  20  -6    10891.76    10528.16    483.27 o 
   8  20  -6     2780.82     2603.53    309.57 o 
  10  20  -6     1210.41     1059.09    202.27 o 
   0  22  -6    25078.34    25814.68    365.90 o 
   2  22  -6     4393.72     4429.91     93.71 o 
   4  22  -6     2214.74     2081.66    101.83 o 
   6  22  -6     4083.85     4156.67    229.02 o 
   8  22  -6     3430.16     3315.58    506.38 o 
   2  24  -6     2153.34     2197.03     86.28 o 
   4  24  -6     9125.41     9171.39    165.75 o 
   6  24  -6    16979.46    17714.98    164.83 o 
   8  24  -6     3228.35     3217.50    137.76 o 
   0  26  -6    18847.26    18864.26    190.99 o 
   2  26  -6     1926.86     1703.77     85.12 o 
   4  26  -6      270.58      437.06    102.00 o 
   6  26  -6     7719.60     8299.73    141.56 o 
   8  26  -6      276.93       66.33    225.25 o 
   2  28  -6     1872.88     1961.64     88.42 o 
   4  28  -6     6519.86     7047.66    362.59 o 
   6  28  -6      396.08      279.76    108.19 o 
   8  28  -6     2011.46     1959.08    226.02 o 
   0  30  -6    11533.05    10824.60    330.04 o 
   2  30  -6     4541.50     4795.80    103.17 o 
   4  30  -6      939.42     1121.67    114.99 o 
   6  30  -6      589.72      628.98    109.60 o 
   8  30  -6     1760.11     1568.84    224.26 o 
   2  32  -6     4949.54     5016.46    102.14 o 
   4  32  -6     7293.30     7349.55    141.95 o 
   6  32  -6     5334.44     5341.01    423.50 o 
   8  32  -6     2115.68     2059.90    224.14 o 
   0  34  -6     2192.29     2305.41    139.57 o 
   2  34  -6    14024.60    13866.04    226.05 o 
   4  34  -6     2085.29     2110.91    114.59 o 
   6  34  -6     3669.39     3681.42    147.56 o 
   2  36  -6     3566.68     3650.45    124.74 o 
   4  36  -6      281.88      201.02    112.61 o 
   6  36  -6       89.49      204.51    118.21 o 
   0  38  -6     1864.08     1632.19    197.95 o 
   2  38  -6     1163.15     1063.44    117.22 o 
   4  38  -6     1212.74     1217.17    110.75 o 
   6  38  -6      846.83      732.70    128.19 o 
   2  40  -6      130.86      137.58    110.80 o 
   4  40  -6    14486.01    14864.87    941.18 o 
   0  42  -6     1478.27     1531.89    147.81 o 
   2  42  -6     6807.66     6208.41    476.06 o 
   4  42  -6     1369.24     1569.07    135.30 o 
   2  44  -6      919.73     1350.58    132.48 o 
   0  46  -6      830.41      648.44    139.19 o 
   2  46  -6     1531.67     1695.92    176.51 o 
   1   1  -5    29710.10    28830.45    547.51 o 
   3   1  -5    13138.17    12391.99     92.03 o 
   5   1  -5     4357.73     4196.99     69.46 o 
   7   1  -5    18111.86    17514.63    178.38 o 
   9   1  -5     2123.28     1910.51    104.31 o 
   1   3  -5     1476.13     1515.14     62.20 o 
   3   3  -5    18994.80    18694.35    111.05 o 
   5   3  -5    18921.71    18691.95    171.80 o 
   7   3  -5     8574.83     8429.43    130.82 o 
   9   3  -5     5263.55     4946.42    171.89 o 
   1   5  -5      202.62      322.30     59.95 o 
   3   5  -5     3919.82     3708.34     91.26 o 
   5   5  -5     9701.37     9671.92    147.47 o 
   7   5  -5     3622.12     3886.78    110.23 o 
   9   5  -5      235.12      375.97    147.47 o 
   1   7  -5    29395.21    28998.62    192.12 o 
   3   7  -5    13463.60    13370.59     94.34 o 
   5   7  -5     7520.63     7045.07    100.25 o 
   7   7  -5     8045.80     8131.85    130.38 o 
   9   7  -5    16193.92    15516.20    231.60 o 
   1   9  -5    39708.73    37828.59    240.26 o 
   3   9  -5    46067.28    45363.62    502.24 o 
   5   9  -5      149.37      272.24     60.51 o 
   7   9  -5     4659.54     4691.90    118.53 o 
   9   9  -5     6518.57     6400.91    182.72 o 
   1  11  -5     3562.69     3298.13     72.77 o 
   3  11  -5    21432.17    20292.62    158.70 o 
   5  11  -5    21129.93    21188.01    377.46 o 
   7  11  -5      222.61      196.24     99.38 o 
   9  11  -5     4267.13     3959.48    167.73 o 
   1  13  -5    19966.21    19622.91    174.64 o 
   3  13  -5    34159.30    34126.75    445.14 o 
   5  13  -5     5179.90     5178.81     93.11 o 
   7  13  -5     6071.34     5727.55    120.69 o 
   9  13  -5      382.73      308.73    158.18 o 
   1  15  -5     1470.73     1445.25     66.34 o 
   3  15  -5    18994.33    18996.88    377.29 o 
   5  15  -5      486.78      426.21     74.26 o 
   7  15  -5     5771.49     5272.12    119.90 o 
   9  15  -5    10322.73    10272.58    233.88 o 
   1  17  -5     5446.90     5285.83     78.08 o 
   3  17  -5    40869.42    41942.44    550.26 o 
   5  17  -5    22360.73    21546.88    636.26 o 
   7  17  -5    13508.27    13157.66    314.07 o 
   9  17  -5     2873.99     2835.18    182.12 o 
   1  19  -5     1880.00     1818.92     69.88 o 
   3  19  -5    26317.86    26166.67    524.24 o 
   5  19  -5    16099.55    15915.76    502.53 o 
   7  19  -5     3253.30     3267.91    181.04 o 
   9  19  -5    14912.54    14337.24    256.66 o 
   1  21  -5    11301.34    11250.68    226.72 o 
   3  21  -5     2374.18     2668.75    127.08 o 
   5  21  -5     5115.93     5217.51    141.26 o 
   7  21  -5     1202.20     1181.83    113.60 o 
   9  21  -5     8274.73     7710.23    207.45 o 
  11  21  -5     1058.26     1022.64    158.73 o 
   1  23  -5    23837.50    23145.87    426.41 o 
   3  23  -5     7627.41     7274.16    137.06 o 
   5  23  -5     7175.09     7015.63    455.12 o 
   7  23  -5     6553.43     6385.05    464.64 o 
   9  23  -5     1358.63     1942.19    182.95 o 
  11  23  -5     3862.09     3794.89    215.89 o 
   1  25  -5     7021.48     6600.55    109.28 o 
   3  25  -5    23149.30    21581.81    670.96 o 
   5  25  -5    14409.66    14119.49    717.32 o 
   7  25  -5     2974.63     2825.21    245.38 o 
   9  25  -5     1544.26     1434.33    158.98 o 
  11  25  -5     1916.07     2302.69    203.46 o 
   1  27  -5     6944.03     7086.41    106.57 o 
   3  27  -5     6572.63     6662.44    264.90 o 
   5  27  -5      630.86      762.84     92.92 o 
   7  27  -5     6331.93     5962.67    335.39 o 
   9  27  -5     1767.26     1671.89    147.11 o 
   1  29  -5    27275.84    25479.89    874.59 o 
   3  29  -5     2077.32     2145.66     79.98 o 
   5  29  -5     1642.94     1702.60    105.09 o 
   7  29  -5      985.21     1074.86    101.97 o 
   9  29  -5      403.56      305.38    148.99 o 
   1  31  -5     3857.59     3989.62     86.62 o 
   3  31  -5     4864.40     4628.47    132.86 o 
   5  31  -5      762.08     1060.99    105.12 o 
   7  31  -5     1776.33     1828.48    110.42 o 
   9  31  -5      934.52      618.18    165.61 o 
   1  33  -5     2593.58     2492.97     96.06 o 
   3  33  -5     8263.96     7675.70    386.43 o 
   5  33  -5    20036.68    20379.52    765.68 o 
   7  33  -5      562.38      435.21    137.46 o 
   9  33  -5      309.66      373.98    161.16 o 
   1  35  -5     8991.18     8845.25    404.59 o 
   3  35  -5     1308.89     1230.39    100.41 o 
   5  35  -5     7856.40     8558.31    538.46 o 
   7  35  -5     7030.18     6754.12    499.20 o 
   9  35  -5      629.16      599.67    167.80 o 
   1  37  -5     4205.36     4238.40    229.35 o 
   3  37  -5     1198.26     1100.80    104.38 o 
   5  37  -5     4577.79     4968.80    156.26 o 
   7  37  -5     8927.91     8440.77    941.20 o 
   9  37  -5     7000.53     6506.41    242.40 o 
   1  39  -5     5328.95     5125.67    281.43 o 
   3  39  -5     3277.34     3132.07    265.21 o 
   5  39  -5     5822.75     5483.56    127.53 o 
   7  39  -5     4163.81     4240.08    169.20 o 
   1  41  -5     1308.29     1494.77    103.97 o 
   3  41  -5     3772.00     3775.39    183.87 o 
   5  41  -5     2348.17     2193.99    119.85 o 
   7  41  -5      804.70      879.39    147.39 o 
   1  43  -5    13462.92    14004.70    874.26 o 
   3  43  -5     1438.77     1303.55    121.57 o 
   5  43  -5      423.03      498.45    122.69 o 
   7  43  -5     2186.29     2690.17    269.87 o 
   1  45  -5     5466.39     5870.40    240.99 o 
   3  45  -5      840.21      880.80    126.96 o 
   5  45  -5     6248.46     5926.37    139.51 o 
   1  47  -5     4384.03     4274.78    318.40 o 
   3  47  -5       21.73      -74.48    118.55 o 
   5  47  -5     3471.37     4045.00    150.24 o 
   1  49  -5     2664.35     2633.55    132.15 o 
   3  49  -5     4482.48     4265.65    284.19 o 
   1  51  -5     9946.26    10279.93    636.78 o 
   3  51  -5      231.47      263.80    123.67 o 
   1  53  -5     1283.36     1605.67    139.09 o 
   0   0  -4   487873.81   476604.88    803.22 o 
   4   0  -4    15482.08    14272.80    232.53 o 
   8   0  -4    66340.16    63628.39    341.99 o 
   2   2  -4      876.73      925.84     43.85 o 
   4   2  -4    20128.79    20221.21    168.37 o 
   6   2  -4    29791.94    28423.71    163.07 o 
   8   2  -4     3403.66     3298.11     90.60 o 
   0   4  -4    24450.74    23719.42    192.03 o 
   2   4  -4     7274.76     6565.94    156.72 o 
   4   4  -4    19630.51    19259.76    162.45 o 
   6   4  -4     3966.17     4161.95     76.09 o 
   8   4  -4      365.32      402.40     81.44 o 
   2   6  -4    45340.98    44124.22    338.09 o 
   4   6  -4     4290.78     4608.54     58.64 o 
   6   6  -4    71852.58    67393.26    861.88 o 
   8   6  -4     9479.69     9619.70    123.64 o 
   0   8  -4    74758.18    73752.22    459.74 o 
   2   8  -4    26271.11    26615.27    147.90 o 
   4   8  -4     4552.34     4661.04     83.68 o 
   6   8  -4     5176.34     4886.27     76.34 o 
   8   8  -4    25691.70    26066.38    722.71 o 
   2  10  -4    27609.12    26543.29    220.18 o 
   4  10  -4    31469.86    30417.71    463.22 o 
   6  10  -4    61860.16    60294.11    187.69 o 
   8  10  -4    16547.24    15342.18    203.52 o 
   0  12  -4    68519.61    67030.05   1148.47 o 
   2  12  -4    19089.69    19535.37    397.01 o 
   4  12  -4     3073.94     3335.91     69.01 o 
   6  12  -4    18535.73    18843.60    237.54 o 
   8  12  -4      927.70     1023.02    121.96 o 
  10  12  -4     7354.28     7205.19    180.64 o 
   2  14  -4    20889.88    21706.25    244.77 o 
   4  14  -4     3202.95     3052.85     62.85 o 
   6  14  -4     1643.53     1512.17    134.09 o 
   8  14  -4     1996.05     1770.21    128.74 o 
  10  14  -4    12405.83    11814.58    202.27 o 
   0  16  -4    40426.76    38333.78    363.14 o 
   2  16  -4    55650.42    53935.30    878.08 o 
   4  16  -4     9675.03     9527.30    250.73 o 
   6  16  -4     2563.73     2353.96     88.60 o 
   8  16  -4     8063.67     7609.19    709.62 o 
  10  16  -4     5158.92     4705.02    152.49 o 
   2  18  -4    25992.69    24904.47    450.22 o 
   4  18  -4    42603.94    41005.23   1066.15 o 
   6  18  -4    13549.54    13752.97    293.96 o 
   8  18  -4     5638.05     4911.03    157.51 o 
  10  18  -4     1051.38      908.52    137.79 o 
   0  20  -4     6943.96     6255.71    270.16 o 
   2  20  -4    95412.50    93718.62    745.93 o 
   4  20  -4     6827.17     7095.71    250.86 o 
   6  20  -4     6292.14     6500.80    211.10 o 
   8  20  -4     6185.72     5772.22    177.71 o 
  10  20  -4    10946.07     9655.99    204.76 o 
   2  22  -4     8892.24     9138.79    129.09 o 
   4  22  -4     1565.57     1519.20     65.38 o 
   6  22  -4     6308.03     6237.53    507.57 o 
   8  22  -4     8419.50     7500.59    175.51 o 
  10  22  -4     3463.83     3357.46    165.91 o 
   0  24  -4    18652.84    17823.00    610.19 o 
   2  24  -4     3015.45     2657.50     66.11 o 
   4  24  -4     6291.02     6688.01    106.78 o 
   6  24  -4    11355.47    11353.57    216.83 o 
   8  24  -4     5645.91     5145.60    178.69 o 
  10  24  -4      372.23      368.71    153.90 o 
   2  26  -4      958.08     1100.34     61.64 o 
   4  26  -4    92590.14    91983.99   1548.37 o 
   6  26  -4     6169.72     5984.65    165.88 o 
   8  26  -4    15005.52    14264.75    244.90 o 
  10  26  -4      465.73      424.77    162.14 o 
   0  28  -4    17029.61    16010.26    886.62 o 
   2  28  -4    19966.78    19988.21    677.64 o 
   4  28  -4     3072.03     3227.67    114.33 o 
   6  28  -4      975.85     1006.53     98.46 o 
   8  28  -4    13094.83    12522.32    301.64 o 
  10  28  -4     8629.53     8322.06    227.17 o 
   2  30  -4     7298.75     7804.35    198.47 o 
   4  30  -4    23194.07    24029.78   1105.83 o 
   6  30  -4     6987.15     6450.35    349.99 o 
   8  30  -4     8242.02     8032.77    555.95 o 
  10  30  -4     3216.74     3248.22    202.00 o 
   0  32  -4     5882.30     5596.58    213.63 o 
   2  32  -4    29814.39    29953.75    688.59 o 
   4  32  -4      549.71      662.94     91.37 o 
   6  32  -4     2782.58     2898.10    133.26 o 
   8  32  -4     3179.32     2933.30    223.47 o 
  10  32  -4     3979.92     3898.03    219.14 o 
   2  34  -4    21758.68    21551.87    575.51 o 
   4  34  -4    12865.61    13066.23    219.73 o 
   6  34  -4     7364.63     7466.91    305.77 o 
   8  34  -4     4141.30     3888.25    200.47 o 
  10  34  -4      150.81      302.09    198.43 o 
   0  36  -4    21143.72    19557.58    620.50 o 
   2  36  -4    13512.69    13007.26    592.91 o 
   4  36  -4     7127.48     6990.63    405.46 o 
   6  36  -4     3336.28     3084.95    172.55 o 
   8  36  -4     7847.27     7903.31    170.21 o 
  10  36  -4     6060.56     5356.92    226.38 o 
   2  38  -4     8561.08     8299.02    384.18 o 
   4  38  -4     2410.82     2592.17    157.76 o 
   6  38  -4    11309.91    10969.21    662.89 o 
   8  38  -4     2980.33     2954.77    143.69 o 
  10  38  -4       25.82      -46.17    148.06 o 
   0  40  -4     3332.51     3459.66    219.79 o 
   2  40  -4     1660.63     1390.14     76.40 o 
   4  40  -4     3098.43     2762.94    141.80 o 
   6  40  -4     5762.67     5520.73    732.56 o 
   8  40  -4      463.04      435.11    128.51 o 
   2  42  -4    11628.00    11571.79    424.59 o 
   4  42  -4     7895.20     8127.22    802.51 o 
   6  42  -4     1218.86     1177.43    134.86 o 
   8  42  -4     1293.01     1042.85    170.79 o 
   0  44  -4    19503.49    18841.48   1755.52 o 
   2  44  -4     3865.78     4267.46    405.62 o 
   4  44  -4     1100.62     1060.19    116.20 o 
   6  44  -4     2525.15     2136.84    237.41 o 
   8  44  -4     6598.90     6252.38    825.99 o 
   2  46  -4    15753.12    14181.77   1091.97 o 
   4  46  -4     2157.23     2414.06    175.67 o 
   6  46  -4    10949.78    10291.34   1146.04 o 
   8  46  -4     1077.04     1156.11    157.05 o 
   0  48  -4     3439.78     3085.56    361.92 o 
   2  48  -4     3792.74     4218.61    198.78 o 
   4  48  -4     3922.23     4040.23    455.77 o 
   6  48  -4     1505.31     1166.96    154.26 o 
   2  50  -4      375.11      543.42    106.26 o 
   4  50  -4      918.20      736.38    124.32 o 
   6  50  -4      453.85      349.12    135.96 o 
   0  52  -4    15521.62    15001.70   2275.75 o 
   2  52  -4     2226.10     2436.71    246.18 o 
   4  52  -4      907.70      710.65    126.35 o 
   2  54  -4      891.41      879.88    138.92 o 
   4  54  -4    13036.37    13598.00    893.51 o 
   0  56  -4    11553.21     9256.86   1735.16 o 
   2  56  -4     1827.73     1652.18    165.71 o 
   1   1  -3    36682.76    38195.68    318.93 o 
   3   1  -3   101922.24   101461.16   1619.80 o 
   5   1  -3    24746.33    23929.66    119.03 o 
   7   1  -3    31685.41    29640.73    168.36 o 
   1   3  -3     6196.18     6866.14    149.56 o 
   3   3  -3   112206.53   107702.73   1471.82 o 
   5   3  -3    29112.98    28653.50    194.81 o 
   7   3  -3    13084.96    12653.92    105.23 o 
   1   5  -3    39218.59    39275.27    660.19 o 
   3   5  -3    55332.11    54112.71   1182.27 o 
   5   5  -3     5994.11     5967.93     41.81 o 
   7   5  -3     3735.83     3843.63     75.55 o 
   9   5  -3    30693.95    29569.37    231.77 o 
   1   7  -3   104946.72    99952.72   1084.91 o 
   3   7  -3     7335.52     7532.40     54.69 o 
   5   7  -3    11830.65    11619.03    147.76 o 
   7   7  -3     1518.96     1541.07     65.39 o 
   9   7  -3    41370.43    38238.38    257.21 o 
   1   9  -3    50826.67    54425.75    395.32 o 
   3   9  -3    22497.76    21962.27    465.87 o 
   5   9  -3     4489.18     4631.70    113.13 o 
   7   9  -3    23772.12    23373.05    696.53 o 
   9   9  -3     7620.80     6983.12    136.65 o 
   1  11  -3    30578.10    31990.29    858.79 o 
   3  11  -3    86099.40    81033.99    824.52 o 
   5  11  -3    70924.38    70414.67    564.02 o 
   7  11  -3     1455.52     1251.62     45.94 o 
   9  11  -3     5597.45     5677.32    139.16 o 
   1  13  -3    23194.56    23179.47    227.98 o 
   3  13  -3    10220.52     9341.53    143.89 o 
   5  13  -3    24728.28    24215.52    296.15 o 
   7  13  -3    29142.70    27692.62    595.88 o 
   9  13  -3     9093.60     8575.12    154.02 o 
   1  15  -3    42688.93    41456.88    693.16 o 
   3  15  -3     6977.92     7163.56    103.77 o 
   5  15  -3    23117.38    24559.95    129.42 o 
   7  15  -3    13883.35    13649.83     74.31 o 
   9  15  -3     4508.57     4221.80    131.60 o 
   1  17  -3     2945.44     2937.13     50.31 o 
   3  17  -3    28549.00    26811.65    576.12 o 
   5  17  -3    36242.57    36121.75   1114.16 o 
   7  17  -3    51974.71    52382.55    660.05 o 
   9  17  -3    13448.60    13220.70    191.83 o 
   1  19  -3      438.15      439.61     42.20 o 
   3  19  -3    32475.25    31856.68    268.24 o 
   5  19  -3    88622.88    92739.19   2809.52 o 
   7  19  -3     6605.23     6725.14    127.19 o 
   9  19  -3     6098.38     5822.75    157.39 o 
   1  21  -3    36189.13    36126.68    286.22 o 
   3  21  -3     8210.72     8148.35    256.80 o 
   5  21  -3    20323.68    20095.21   1251.51 o 
   7  21  -3     3525.25     3318.17    102.80 o 
   9  21  -3    11360.93    11121.60    369.58 o 
   1  23  -3    58463.31    59092.07   1367.09 o 
   3  23  -3    33188.99    31138.55   1147.27 o 
   5  23  -3     5835.09     6253.98    280.23 o 
   7  23  -3    17513.21    16131.28   1280.15 o 
   9  23  -3     2049.00     2099.57    146.21 o 
   1  25  -3    22841.19    22726.81    748.27 o 
   3  25  -3    11633.44    11636.86    346.11 o 
   5  25  -3    17218.44    16431.05    839.92 o 
   7  25  -3    10306.63    10505.81    606.56 o 
   9  25  -3     5190.51     4586.60    158.56 o 
   1  27  -3    25251.99    24816.97    545.88 o 
   3  27  -3    29122.08    27772.50   1330.43 o 
   5  27  -3     7266.20     6998.59    357.59 o 
   7  27  -3     4693.44     4498.37    267.46 o 
   9  27  -3     1815.05     1334.60    145.72 o 
  11  27  -3    12225.61    10522.87    211.22 o 
   1  29  -3    27649.37    26276.08    759.00 o 
   3  29  -3     4637.60     4437.87     76.16 o 
   5  29  -3      914.01      880.97     90.75 o 
   7  29  -3     3404.95     3750.12    705.69 o 
   9  29  -3    12261.59    10140.75    201.39 o 
  11  29  -3     1527.32     1364.92    153.96 o 
   1  31  -3    18740.91    18740.78    990.14 o 
   3  31  -3    13370.68    14003.37    303.04 o 
   5  31  -3    36501.35    37327.04    378.58 o 
   7  31  -3    29990.15    28405.45   2471.65 o 
   9  31  -3      602.43      953.51    160.92 o 
  11  31  -3      501.21      232.82    133.03 o 
   1  33  -3     1317.76     1335.54     76.64 o 
   3  33  -3     4326.73     4630.83    182.63 o 
   5  33  -3    51342.55    53551.34    581.74 o 
   7  33  -3     2538.01     2713.63    177.77 o 
   9  33  -3    12775.90    10788.35    218.91 o 
  11  33  -3      650.67      603.79    145.97 o 
   1  35  -3     9927.01    10396.49    583.41 o 
   3  35  -3     3868.42     3512.32    194.70 o 
   5  35  -3     4257.05     4670.68    127.34 o 
   7  35  -3     1295.45     1356.89    169.83 o 
   9  35  -3     3296.14     2847.79    164.05 o 
  11  35  -3     3285.91     2750.36    181.03 o 
   1  37  -3    35814.99    35766.91   2052.84 o 
   3  37  -3     1090.58     1013.71    110.74 o 
   5  37  -3     8385.93     8909.52    186.60 o 
   7  37  -3     3142.38     3095.65    190.92 o 
   9  37  -3     1441.27     1554.64    221.37 o 
  11  37  -3     3435.27     2555.05    185.12 o 
   1  39  -3     5081.29     5672.28    143.67 o 
   3  39  -3     7453.68     8769.53    547.81 o 
   5  39  -3     6716.88     7196.23    232.88 o 
   7  39  -3    15121.01    15965.87    274.98 o 
   9  39  -3      351.28      363.65    170.76 o 
  11  39  -3     3813.01     3001.20    176.30 o 
   1  41  -3    15429.40    16918.24    189.58 o 
   3  41  -3     7226.73     8188.45    436.56 o 
   5  41  -3     2932.98     3568.76    371.04 o 
   7  41  -3     1577.18     1728.26    186.61 o 
   9  41  -3      761.22      717.67    210.52 o 
   1  43  -3    17827.83    18333.45    198.23 o 
   3  43  -3     6761.33     7376.72    186.12 o 
   5  43  -3     4813.07     4673.42    368.38 o 
   7  43  -3     1952.90     2035.05    194.13 o 
   9  43  -3     3144.82     3505.56    240.97 o 
   1  45  -3     6810.74     7355.84    269.29 o 
   3  45  -3     2300.50     2100.68    141.18 o 
   5  45  -3     1035.79     1285.17    130.26 o 
   7  45  -3     7113.29     7148.72    237.21 o 
   9  45  -3     2937.49     3248.32    231.71 o 
   1  47  -3     2770.41     2999.79    154.93 o 
   3  47  -3     4109.90     3726.90    173.35 o 
   5  47  -3    12803.54    13760.87    303.02 o 
   7  47  -3     4183.51     3802.82    216.43 o 
   9  47  -3     4146.04     4503.62    223.67 o 
   1  49  -3     2179.39     3142.30    227.31 o 
   3  49  -3     4075.61     4654.34    212.64 o 
   5  49  -3      443.75      501.39    210.16 o 
   7  49  -3     4590.58     4522.86    228.48 o 
   1  51  -3     6628.24     7610.10    177.72 o 
   3  51  -3     2156.66     2624.12    391.56 o 
   5  51  -3     2127.07     2296.12    216.01 o 
   7  51  -3     4863.59     4968.58    239.86 o 
   1  53  -3     2669.41     2840.21    354.18 o 
   3  53  -3     8958.95     9823.70    351.18 o 
   5  53  -3     1393.26     1410.87    231.71 o 
   7  53  -3     8832.81     8816.60    277.56 o 
   1  55  -3     1116.09     1112.17    160.64 o 
   3  55  -3      468.01      837.38    157.34 o 
   5  55  -3     1242.78     1248.77    259.93 o 
   1  57  -3    13621.69    14788.16    226.86 o 
   3  57  -3     3580.83     3575.88    232.10 o 
   5  57  -3     1370.25     1037.21    264.78 o 
   1  59  -3     4833.39     5987.69    195.86 o 
   3  59  -3      447.38      243.72    146.24 o 
   2   0  -2    76935.85    80988.04    199.09 o 
   6   0  -2    26060.31    25519.56    322.56 o 
  10   0  -2    76802.29    68676.12    316.09 o 
   0   2  -2    76232.53    77392.86   3091.86 o 
   2   2  -2   113568.13   106542.07   1585.73 o 
   4   2  -2    22989.91    23320.62    317.40 o 
   6   2  -2    26581.61    24838.73    538.83 o 
   8   2  -2    15439.64    14996.81    425.68 o 
  10   2  -2     9739.67    10054.35    270.52 o 
   2   4  -2    19600.49    20597.93    333.01 o 
   4   4  -2    42709.35    40197.86    102.43 o 
   6   4  -2    37020.12    35613.38    182.76 o 
   8   4  -2    47284.20    45059.68    666.35 o 
  10   4  -2    15679.39    15762.62    182.47 o 
   0   6  -2   181315.98   182000.94   2053.33 o 
   2   6  -2   220932.41   211776.80   1934.98 o 
   4   6  -2    67370.50    67550.40    585.47 o 
   6   6  -2     8214.02     8282.99    115.19 o 
   8   6  -2    29587.25    28241.84    515.14 o 
  10   6  -2    16818.37    16512.52    192.51 o 
   2   8  -2    97647.97   100823.58    220.17 o 
   4   8  -2    11760.61    12000.93    208.20 o 
   6   8  -2   134137.41   126344.41    997.41 o 
   8   8  -2     5344.92     5674.30    161.39 o 
  10   8  -2     3713.86     3461.62    130.01 o 
   0  10  -2    39568.66    37610.02    962.11 o 
   2  10  -2    15121.40    15887.08    232.29 o 
   4  10  -2    32528.17    33174.18    255.33 o 
   6  10  -2    35150.91    33611.71    863.12 o 
   8  10  -2    17335.47    17095.90    213.42 o 
  10  10  -2     3409.96     3352.99    132.42 o 
   2  12  -2    16126.06    16669.42    721.01 o 
   4  12  -2   155345.75   152575.80   1965.91 o 
   6  12  -2    41718.76    39229.42    561.97 o 
   8  12  -2    13572.41    12832.71    430.05 o 
  10  12  -2     1778.46     1736.02    113.65 o 
  12  12  -2     5487.17     5838.42    176.68 o 
   0  14  -2   674403.00   607872.19   8601.45 o 
   2  14  -2     5679.68     5928.33     92.85 o 
   4  14  -2    25510.08    27329.54    903.03 o 
   6  14  -2     6333.15     6726.06     90.25 o 
   8  14  -2    39161.04    33630.39   1682.60 o 
  10  14  -2     8957.88     9100.04    165.18 o 
  12  14  -2    15068.00    15038.36    222.13 o 
   2  16  -2     3303.39     3340.64     55.65 o 
   4  16  -2    11927.89    13352.68    190.25 o 
   6  16  -2    20996.06    20342.13    450.19 o 
   8  16  -2    11500.29    11248.89    537.36 o 
  10  16  -2     1442.71     1485.89    129.28 o 
  12  16  -2    19102.38    19507.11    250.42 o 
   0  18  -2    53301.20    59963.94    262.95 o 
   2  18  -2    68279.43    72273.70    247.58 o 
   4  18  -2    26809.58    27938.73    613.87 o 
   6  18  -2    13906.36    13830.41    325.85 o 
   8  18  -2    14471.21    13822.83    123.18 o 
  10  18  -2     7544.66     6584.82    721.38 o 
  12  18  -2        8.46      268.50    157.89 o 
   2  20  -2    41114.25    40562.08   2067.50 o 
   4  20  -2    52152.89    55455.76   1251.82 o 
   6  20  -2    77386.12    76099.43   1713.57 o 
   8  20  -2    19557.68    19032.85    194.93 o 
  10  20  -2     2162.51     2191.82    138.84 o 
  12  20  -2    15115.98    14758.16    234.08 o 
   0  22  -2   100505.71   104835.70    373.73 o 
   2  22  -2     3814.67     4647.65    106.05 o 
   4  22  -2     6045.28     5967.55     87.71 o 
   6  22  -2    17590.08    17814.99    296.61 o 
   8  22  -2    39236.61    38799.30    201.21 o 
  10  22  -2     8177.90     7966.69    649.09 o 
  12  22  -2     3699.84     3953.48    185.88 o 
   2  24  -2    81893.01    85422.54    588.22 o 
   4  24  -2    34178.25    35304.45    773.34 o 
   6  24  -2    47258.78    48244.90   1206.06 o 
   8  24  -2    14035.18    14104.91    140.80 o 
  10  24  -2     9464.84     9430.67    191.13 o 
  12  24  -2     2802.45     2811.72    181.57 o 
   0  26  -2     1781.40     1988.69    114.71 o 
   2  26  -2     6842.27     7275.09    460.01 o 
   4  26  -2     1832.83     1943.57     95.64 o 
   6  26  -2    41467.25    43373.07    981.56 o 
   8  26  -2     4675.05     4612.78    110.69 o 
  10  26  -2    10041.00    10099.33    196.96 o 
  12  26  -2      651.21      789.28    151.56 o 
   2  28  -2    15776.09    15440.56    243.27 o 
   4  28  -2    26949.22    28925.00    749.57 o 
   6  28  -2     3471.44     3670.88     92.37 o 
   8  28  -2      346.31      373.43     94.03 o 
  10  28  -2     2271.00     2187.29    161.48 o 
  12  28  -2     1722.50     1697.43    180.24 o 
   0  30  -2    17309.12    17414.48    205.91 o 
   2  30  -2    37303.42    38679.05    706.93 o 
   4  30  -2    28366.71    29496.19    317.32 o 
   6  30  -2     5068.43     5203.72    172.39 o 
   8  30  -2    23182.57    23758.49    189.82 o 
  10  30  -2      935.72      743.24    163.19 o 
  12  30  -2     2124.54     2384.28    201.83 o 
   2  32  -2    33292.01    35848.19    874.95 o 
   4  32  -2    30698.52    32214.53   1240.03 o 
   6  32  -2    11772.96    12276.93    222.98 o 
   8  32  -2     2825.76     2736.08    159.57 o 
  10  32  -2      209.16      352.87    173.92 o 
  12  32  -2     6182.62     6099.65    218.80 o 
   0  34  -2     8826.03     8721.79    188.01 o 
   2  34  -2    80927.22    85582.84   1442.66 o 
   4  34  -2    10798.51    11429.55    847.03 o 
   6  34  -2     3516.40     3444.61    179.55 o 
   8  34  -2     4711.07     4750.76    192.66 o 
  10  34  -2    20366.59    20382.16    277.37 o 
  12  34  -2     4325.87     4237.05    204.95 o 
   2  36  -2    10570.27    11193.71    141.64 o 
   4  36  -2      756.71      830.18     93.88 o 
   6  36  -2      471.21      587.75    160.76 o 
   8  36  -2     3031.42     3535.65    186.27 o 
  12  36  -2     4692.60     4759.99    240.24 o 
   0  38  -2    12714.90    12380.40    214.63 o 
   2  38  -2      882.50      773.83    120.07 o 
   4  38  -2      479.02      964.45    267.02 o 
   6  38  -2      412.97      366.79    164.03 o 
   8  38  -2     9519.87     9978.54    227.79 o 
   2  40  -2      511.20      486.39    104.78 o 
   4  40  -2   100848.31   105828.09   2260.94 o 
   6  40  -2      770.79      848.41    164.78 o 
   8  40  -2    13260.88    14161.57    272.48 o 
   0  42  -2       28.96      -34.01    162.02 o 
   2  42  -2     8854.53     8760.50    148.40 o 
   4  42  -2     2038.54     2454.91    262.75 o 
   6  42  -2      566.62      459.60    161.59 o 
   8  42  -2     9253.02     9703.08    246.02 o 
   2  44  -2    10444.23    11468.44    165.29 o 
   4  44  -2    15778.24    16025.43    475.95 o 
   6  44  -2     2238.71     2223.87    183.68 o 
   8  44  -2    10255.40    10306.93    254.68 o 
  10  44  -2     3127.60     3349.81    225.16 o 
   0  46  -2      894.75      648.69    167.78 o 
   2  46  -2    15098.53    16464.65    408.15 o 
   4  46  -2     4858.09     5338.08    566.16 o 
   6  46  -2     1829.54     1725.90    189.55 o 
   8  46  -2     2175.34     1985.39    228.42 o 
  10  46  -2     3149.54     3413.36    235.50 o 
   2  48  -2     3633.69     4877.44    175.19 o 
   4  48  -2     5933.92     6501.85    429.91 o 
   6  48  -2      639.32      516.40    194.67 o 
   8  48  -2       81.76      192.25    206.14 o 
   0  50  -2     7153.15     8682.41    239.73 o 
   2  50  -2    26332.28    27492.22    917.59 o 
   4  50  -2     6781.96     7064.91    156.30 o 
   6  50  -2      103.03      241.67    207.19 o 
   8  50  -2     2262.74     2433.85    202.90 o 
   2  52  -2     9543.92    10586.40    223.00 o 
   4  52  -2     1819.55     1629.53    139.07 o 
   6  52  -2     2283.37     2784.11    240.43 o 
   8  52  -2      966.26      961.18    244.30 o 
   0  54  -2    14075.60    15038.17    303.70 o 
   2  54  -2      410.23      577.88    131.68 o 
   4  54  -2      101.59       65.23    226.55 o 
   6  54  -2     4581.70     5083.76    272.71 o 
   2  56  -2     4024.27     4724.04    312.53 o 
   4  56  -2     2354.58     2600.49    262.65 o 
   6  56  -2     3972.83     4900.79    285.94 o 
   0  58  -2     4801.06     5728.19    257.02 o 
   2  58  -2     1285.62     1252.64    147.71 o 
   4  58  -2      545.93      636.27    246.97 o 
   6  58  -2      670.23     1210.25    272.78 o 
   2  60  -2     4777.07     4628.80    179.58 o 
   4  60  -2      421.38      988.10    250.09 o 
   0  62  -2     1469.54     1169.03    208.39 o 
   2  62  -2       79.07      -26.38    145.48 o 
   1   1  -1    84366.48    85158.34   2133.51 o 
   3   1  -1   184019.27   173907.80   2918.61 o 
   5   1  -1    33052.60    33204.14    118.00 o 
   7   1  -1    57536.52    56907.29    576.35 o 
   9   1  -1    22468.41    22097.80    402.34 o 
  11   1  -1    14189.81    13507.80    694.49 o 
  13   1  -1     1065.09      830.61     97.68 o 
   1   3  -1    27363.97    29218.95    291.38 o 
   3   3  -1   205777.20   191418.22   3283.61 o 
   5   3  -1    47856.70    43684.25    767.15 o 
   7   3  -1    41457.38    42104.29    429.54 o 
   9   3  -1    20199.77    19404.08   1051.78 o 
  11   3  -1      789.03      827.59     87.15 o 
  13   3  -1     1996.02     1632.18     99.48 o 
   1   5  -1      117.98      244.20     22.42 o 
   3   5  -1   133098.75   131817.19    575.42 o 
   5   5  -1    15461.98    13919.40    218.16 o 
   7   5  -1     2487.09     2613.14     83.81 o 
   9   5  -1    20127.56    19582.65    597.51 o 
  11   5  -1    10819.17    10200.67    682.55 o 
  13   5  -1     1845.52     1657.16    105.00 o 
   1   7  -1   108582.20   112731.42   1235.58 o 
   3   7  -1    96486.98    95926.18   1621.24 o 
   5   7  -1    40839.32    39831.49    215.50 o 
   7   7  -1    11189.16    10904.37    349.87 o 
   9   7  -1    88653.84    86645.91   1831.84 o 
  11   7  -1      264.65      418.60     88.29 o 
  13   7  -1    14416.74    14450.01    646.05 o 
  15   7  -1     1301.83     1395.46    168.42 o 
   1   9  -1   243772.52   241596.45   5009.21 o 
   3   9  -1   166083.58   162977.27   1581.26 o 
   5   9  -1    10618.49    10676.21    121.13 o 
   7   9  -1    10184.98    10187.88    224.39 o 
   9   9  -1    14478.66    13513.87    648.33 o 
  11   9  -1    19924.13    20247.78    487.76 o 
  13   9  -1     1707.58     2191.68    113.39 o 
  15   9  -1     1687.49     1848.37    200.85 o 
   1  11  -1    47200.88    53244.07    571.53 o 
   3  11  -1   259178.20   249921.45   3924.10 o 
   5  11  -1    35894.41    35283.99    575.30 o 
   7  11  -1     8008.32     9026.77    211.56 o 
   9  11  -1    15522.86    14618.11    891.75 o 
  11  11  -1     7944.55     8125.53    179.15 o 
  13  11  -1    13510.79    13419.60    236.30 o 
  15  11  -1      402.70      409.71    198.08 o 
   1  13  -1   149758.98   154503.61    324.72 o 
   3  13  -1   113673.12   117499.06   3317.62 o 
   5  13  -1     9898.38     9467.76    189.45 o 
   7  13  -1    30364.05    30789.37    390.37 o 
   9  13  -1     1003.87      925.74    174.91 o 
  11  13  -1    30849.83    30166.10   1844.23 o 
  13  13  -1      230.92      299.87    170.03 o 
  15  13  -1     4638.60     4630.56    197.97 o 
   1  15  -1    37861.28    39106.36    245.40 o 
   3  15  -1    38588.69    40410.04    824.54 o 
   5  15  -1    15909.66    18055.94    533.88 o 
   7  15  -1    17644.43    16995.85    334.21 o 
   9  15  -1    12821.47    12545.39    292.73 o 
  11  15  -1     3582.39     3630.79    268.15 o 
  13  15  -1     3529.48     3851.74    185.53 o 
   1  17  -1    64447.01    72195.71    528.60 o 
   3  17  -1   183385.69   178510.20   2562.64 o 
   5  17  -1    41752.78    41949.72   1049.02 o 
   7  17  -1    52318.61    51185.74    820.03 o 
   9  17  -1    14373.94    13780.53    416.09 o 
  11  17  -1      284.34      240.92    129.54 o 
  13  17  -1     1373.27     1377.24    168.11 o 
   1  19  -1    28635.76    34800.32    399.88 o 
   3  19  -1    35893.69    38266.73    846.11 o 
   5  19  -1   115873.70   117433.59   1194.51 o 
   7  19  -1    11181.31    11546.55    138.06 o 
   9  19  -1    19378.52    19565.40    317.46 o 
  11  19  -1     9309.82     8767.67    617.07 o 
  13  19  -1     5549.20     5525.41    184.55 o 
   1  21  -1    37700.91    38843.45    357.24 o 
   3  21  -1     4776.10     4935.49     89.39 o 
   5  21  -1    33236.75    34443.73    719.04 o 
   7  21  -1     3631.75     3872.37     71.42 o 
   9  21  -1    27287.82    27453.04    388.84 o 
  11  21  -1     2113.58     2019.42    227.71 o 
  13  21  -1     5613.97     5179.06    182.02 o 
   1  23  -1    59244.59    60746.81    221.11 o 
   3  23  -1    25059.88    26237.91   1363.82 o 
   5  23  -1    26073.64    26344.29    743.42 o 
   7  23  -1    38661.73    39912.78   1057.31 o 
   9  23  -1     5792.10     5854.18    152.96 o 
  11  23  -1    14461.63    13154.63    870.84 o 
  13  23  -1     5881.94     6287.83    205.23 o 
   1  25  -1    30123.89    33051.79    157.30 o 
   3  25  -1    59732.54    61251.53   1669.82 o 
   5  25  -1    45789.95    47312.61   1818.30 o 
   7  25  -1    12023.24    12865.74    130.62 o 
   9  25  -1      465.88      418.56     67.11 o 
  11  25  -1     7577.21     7549.09    193.94 o 
  13  25  -1     4320.00     4258.42    202.67 o 
   1  27  -1    89240.51    97266.44    542.68 o 
   3  27  -1    38903.63    41116.96   1339.19 o 
   5  27  -1    14569.40    15114.97    205.76 o 
   7  27  -1    17762.99    16955.00    263.84 o 
   9  27  -1      969.09      971.64     72.85 o 
  11  27  -1    19660.54    20165.75    266.08 o 
  13  27  -1     1348.93     1465.49    201.34 o 
   1  29  -1    53292.14    53659.57    224.93 o 
   3  29  -1     5480.42     5663.38     92.94 o 
   5  29  -1      962.21     1005.55     71.19 o 
   7  29  -1     8291.40     7675.08    122.20 o 
   9  29  -1     6103.44     6004.69    199.53 o 
  11  29  -1     2564.45     2645.04    175.56 o 
  13  29  -1     3955.64     4158.24    217.14 o 
   1  31  -1     9796.33    10595.03    389.95 o 
   3  31  -1    10425.87    10513.55    115.39 o 
   5  31  -1    12346.23    12703.77    123.74 o 
   7  31  -1    42252.03    42084.38    691.69 o 
   9  31  -1      773.98      860.40     84.09 o 
  11  31  -1      721.43      785.28    156.70 o 
  13  31  -1     1493.88     1645.97    178.90 o 
   1  33  -1      745.43      913.84     84.60 o 
   3  33  -1    29115.91    30194.32    177.20 o 
   5  33  -1   100345.66   103837.13   2876.99 o 
   7  33  -1     7027.03     7305.26    134.16 o 
   9  33  -1     7066.46     6808.00    108.06 o 
  11  33  -1      508.70      611.45    168.10 o 
  13  33  -1     3983.00     4261.73    229.03 o 
   1  35  -1    12434.55    13149.51    432.93 o 
   3  35  -1     2248.66     2190.86     92.40 o 
   5  35  -1     8877.03     9148.09    121.96 o 
   7  35  -1    15834.98    15403.44    232.66 o 
   9  35  -1     4043.59     4173.17    107.71 o 
  11  35  -1      806.55      765.19    193.85 o 
   1  37  -1    31479.73    31845.76    195.35 o 
   3  37  -1       24.37       89.95    179.40 o 
   5  37  -1    18683.21    19629.55    264.95 o 
   7  37  -1    13866.66    14467.90    246.66 o 
   9  37  -1    10859.06    10134.93    154.63 o 
  11  37  -1     3651.42     3574.81    221.14 o 
   1  39  -1    12588.29    14153.88    153.25 o 
   3  39  -1    14389.80    14680.88    158.15 o 
   5  39  -1     7217.73     7415.71    207.14 o 
   7  39  -1    21870.03    21601.29    279.78 o 
   9  39  -1     1672.14     1710.66    125.23 o 
  11  39  -1     3657.93     3735.27    213.36 o 
   1  41  -1    17255.21    18556.85    333.91 o 
   3  41  -1     7190.78     7648.78    131.60 o 
   5  41  -1     3595.81     3617.99    180.30 o 
   7  41  -1     4006.00     4459.36    209.13 o 
   9  41  -1      971.15     1250.39    191.14 o 
  11  41  -1     6848.15     6661.08    236.67 o 
   1  43  -1    44279.47    46516.96    250.53 o 
   3  43  -1    10974.08    11249.07    150.90 o 
   5  43  -1     3418.00     3348.07    193.10 o 
   7  43  -1     5517.27     5693.25    199.56 o 
   9  43  -1     5016.44     5242.44    223.42 o 
   1  45  -1    26645.65    28583.37    524.63 o 
   3  45  -1     1349.49     1423.43    114.72 o 
   5  45  -1     7780.75     8466.00    237.51 o 
   7  45  -1    10937.15    11348.26    263.17 o 
   9  45  -1     1148.20     1154.73    176.00 o 
   1  47  -1     2282.20     2310.78    119.92 o 
   3  47  -1      422.30      740.59    366.82 o 
   5  47  -1    21138.97    22374.81    314.91 o 
   7  47  -1     4062.15     4008.15    204.05 o 
   9  47  -1     2609.46     2797.01    230.16 o 
   1  49  -1     3300.54     3001.43    172.66 o 
   3  49  -1     6310.17     6231.50    188.15 o 
   5  49  -1     2101.87     2116.86    190.37 o 
   7  49  -1     6374.34     6818.17    254.74 o 
   9  49  -1     3816.34     4034.24    231.71 o 
   1  51  -1    13828.10    15226.27    420.20 o 
   3  51  -1     2030.67     1938.74    130.21 o 
   5  51  -1     2865.27     2821.53    206.96 o 
   7  51  -1     6965.13     7467.27    255.22 o 
   9  51  -1     4483.94     4372.23    240.54 o 
   1  53  -1     4252.11     5195.07    158.45 o 
   3  53  -1     7421.58     7766.91    156.02 o 
   5  53  -1     2868.09     3245.68    236.65 o 
   7  53  -1    12055.99    11708.51    286.34 o 
   1  55  -1     1133.61     1245.20    140.70 o 
   3  55  -1     4186.86     4678.42    148.97 o 
   5  55  -1     1568.11     1452.38    237.44 o 
   7  55  -1        3.18      152.28    243.28 o 
   1  57  -1     6249.08     7130.56    191.20 o 
   3  57  -1     4822.19     4900.47    216.81 o 
   5  57  -1     1558.17     1584.00    226.04 o 
   7  57  -1     2275.59     2285.10    235.84 o 
   1  59  -1     4666.26     5757.38    173.20 o 
   3  59  -1     1135.78      991.48    196.30 o 
   5  59  -1      308.65      221.65    194.71 o 
   1  61  -1      928.46     1184.06    157.14 o 
   3  61  -1      323.49      548.55    203.69 o 
   5  61  -1     3413.24     3607.78    240.09 o 
   1  63  -1     3334.07     3099.22    173.25 o 
   3  63  -1     7598.26     7979.71    267.65 o 
   4   0   0       91.99      198.31     42.34 o 
   8   0   0    46660.26    44852.60    251.35 o 
  12   0   0    21614.10    22337.93    248.12 o 
   2   2   0    13824.49    14769.78    128.87 o 
   4   2   0    49318.61    51286.20    292.37 o 
   6   2   0    22671.39    23066.66    363.04 o 
   8   2   0       43.76       94.11     61.74 o 
  10   2   0     2438.05     2095.37     87.25 o 
  12   2   0    23629.37    23664.42    182.72 o 
  14   2   0    11123.83    11491.76    160.03 o 
   2   4   0    12127.45    13919.23   1164.01 o 
   4   4   0    13872.28    14584.79     96.90 o 
   6   4   0    23775.59    23907.05    468.78 o 
   8   4   0      732.02      593.86     64.38 o 
  10   4   0    11081.06    10870.92    122.90 o 
  12   4   0     4701.59     5171.65    345.21 o 
  14   4   0      378.13      335.22    117.24 o 
   2   6   0     5796.26     6243.66    168.61 o 
   4   6   0      548.72      656.85     26.13 o 
   6   6   0   352840.53   335701.50   4297.26 o 
   8   6   0     4475.19     4224.43    268.79 o 
  10   6   0       36.10       58.71     76.84 o 
  12   6   0    13052.28    13096.51    293.94 o 
  14   6   0     3403.35     3528.60    288.10 o 
   0   8   0   254976.75   224060.72   1137.61 o 
   2   8   0    20735.53    19423.34     96.25 o 
   4   8   0      473.61      457.60     35.34 o 
   6   8   0    58260.49    58262.70    784.33 o 
   8   8   0    64285.71    61763.90    396.24 o 
  10   8   0      863.75      724.94     77.41 o 
  12   8   0      888.88      973.18    102.96 o 
  14   8   0     1379.61     1722.89    147.07 o 
   2  10   0   216679.42   212750.94   1701.03 o 
   4  10   0    44526.62    46165.98    262.00 o 
   6  10   0   106380.23   105203.55   1133.56 o 
   8  10   0    51196.75    48424.29   1027.96 o 
  10  10   0     8030.45     7969.34    209.50 o 
  12  10   0     8756.05     8768.45    137.37 o 
  14  10   0      467.60      518.87    113.91 o 
   0  12   0    46446.29    45322.02    159.72 o 
   2  12   0    99864.95    99613.38   1455.85 o 
   4  12   0     2120.58     2500.86     46.07 o 
   6  12   0    99598.74   102206.20   2047.18 o 
   8  12   0      626.96      978.43     95.05 o 
  10  12   0    15446.22    14305.04    565.72 o 
  12  12   0       62.25      137.88     98.62 o 
  14  12   0      828.34      932.56    123.60 o 
   2  14   0    38197.29    38464.71    425.79 o 
   4  14   0    10042.50    10234.06     51.70 o 
   6  14   0     8548.89     9345.09     88.70 o 
   8  14   0     2021.16     2402.77     78.23 o 
  10  14   0    44683.20    41773.49   1417.30 o 
  12  14   0      978.58      919.49    105.93 o 
  14  14   0    14223.12    14928.04    183.22 o 
   0  16   0    30998.50    28412.18    153.10 o 
   2  16   0   237186.80   213272.95   1174.66 o 
   4  16   0    65236.16    68647.75    804.86 o 
   6  16   0    17544.93    18109.87    506.62 o 
   8  16   0    33465.38    33590.84    544.98 o 
  10  16   0     4181.30     4274.68    116.73 o 
  12  16   0     2222.21     2639.06    207.91 o 
  14  16   0     5584.25     6551.30    197.41 o 
   2  18   0    65604.12    68281.56    765.02 o 
   4  18   0   123939.81   117970.12   3825.17 o 
   6  18   0     2574.53     2119.05     65.64 o 
   8  18   0    14341.66    15030.61    338.98 o 
  10  18   0     5798.83     5774.93    386.64 o 
  12  18   0    16199.25    15555.05   1910.57 o 
  14  18   0      478.73      551.74    130.31 o 
   0  20   0    51757.52    51094.48    222.74 o 
   2  20   0   264920.88   255221.75   1568.43 o 
   4  20   0    31224.14    31026.88    537.70 o 
   6  20   0     6874.50     7578.10     91.76 o 
   8  20   0    12541.49    11369.54    198.80 o 
  10  20   0    39440.24    37952.84    211.62 o 
  12  20   0     1705.19     1742.98    116.81 o 
  14  20   0      917.44      977.88    119.11 o 
   2  22   0     7707.15     7272.35    242.69 o 
   4  22   0     2286.85     2381.13     68.77 o 
   6  22   0    14285.84    12868.97    243.95 o 
   8  22   0     6524.05     6661.08    116.65 o 
  10  22   0     3833.13     4074.38    114.11 o 
  12  22   0        2.31       72.26    116.56 o 
  14  22   0     4306.18     4044.51    152.15 o 
   0  24   0    41693.24    42113.43    223.16 o 
   2  24   0     3027.94     4003.94     73.87 o 
   4  24   0     6398.02     7277.24    114.78 o 
   6  24   0    16696.59    16925.02    131.23 o 
   8  24   0    19082.25    18868.76    123.92 o 
  10  24   0     8417.45     7650.90    280.04 o 
  12  24   0      977.85      863.94    119.21 o 
  14  24   0     2130.19     1942.35    206.23 o 
   2  26   0     1205.94     1181.45     64.51 o 
   4  26   0   280994.28   265348.81   1076.71 o 
   6  26   0     2370.49     2201.44     95.70 o 
   8  26   0    26089.20    27428.26    689.64 o 
  10  26   0      256.98      494.83    135.93 o 
  12  26   0      561.05      544.07    121.50 o 
  14  26   0     1006.14     1026.00    143.57 o 
   0  28   0   229211.77   221429.09    541.58 o 
   2  28   0    10982.02    11954.28    105.93 o 
   4  28   0      561.98      819.14     80.14 o 
   6  28   0     2069.04     2265.58     90.62 o 
   8  28   0     6343.51     6223.89    208.74 o 
  10  28   0    28855.94    29148.48   1026.52 o 
  12  28   0     1509.14     1582.99    122.70 o 
   2  30   0    69608.97    69268.27   1052.03 o 
   4  30   0    59258.36    59359.62    514.04 o 
   6  30   0     1210.33     1167.91     88.71 o 
   8  30   0    21543.69    21185.66    172.75 o 
  10  30   0      418.25      547.77    103.65 o 
  12  30   0     4406.46     4587.54    147.13 o 
   0  32   0     1745.29     2016.42    104.43 o 
   2  32   0    39090.49    38861.89    182.29 o 
   4  32   0     2949.30     3145.74    134.82 o 
   6  32   0    12410.32    12043.72    234.71 o 
   8  32   0     3958.29     4120.74    121.86 o 
  10  32   0    15838.02    14662.17    449.82 o 
  12  32   0      273.48      372.58    127.00 o 
   2  34   0    37078.15    40015.36    192.73 o 
   4  34   0    25101.64    24332.75    156.59 o 
   6  34   0    32303.98    30935.76    305.80 o 
   8  34   0     7210.98     7039.26    138.14 o 
  10  34   0      134.96      435.05     91.31 o 
  12  34   0     9624.96     9272.95    200.61 o 
   0  36   0    24255.57    23765.54    230.19 o 
   2  36   0    52686.92    54517.48    290.80 o 
   4  36   0    51758.59    50140.91   1456.55 o 
   6  36   0    10510.26    10617.06    289.44 o 
   8  36   0    17646.72    17573.50    181.99 o 
  10  36   0    11308.70    11826.01    307.17 o 
  12  36   0     1640.13     1906.19    162.56 o 
   2  38   0    33566.31    34369.97    195.80 o 
   4  38   0      412.88      519.06     81.81 o 
   6  38   0    13916.86    12641.92    220.64 o 
   8  38   0     1384.61     1460.25    121.86 o 
  10  38   0      226.63      237.51     99.73 o 
  12  38   0       82.10       36.04    130.91 o 
   0  40   0     7063.15     7286.85    175.04 o 
   2  40   0     3399.60     3725.66    104.19 o 
   4  40   0      444.31      606.93     88.07 o 
   6  40   0    16315.44    15954.16    246.89 o 
   8  40   0       38.79       86.09    165.98 o 
  10  40   0     2525.78     2448.03    107.92 o 
  12  40   0     1949.14     1703.29    144.26 o 
   2  42   0    23612.84    24299.54    498.74 o 
   4  42   0    25120.23    23515.37    175.65 o 
   6  42   0     2855.00     2908.94    191.52 o 
   8  42   0      348.78      379.04    179.85 o 
  10  42   0       94.62      110.85     96.75 o 
   0  44   0    20249.88    20694.20    244.60 o 
   2  44   0     1414.94     2125.65    139.62 o 
   4  44   0     5325.99     5169.10    195.98 o 
   6  44   0     2227.75     1979.79    183.63 o 
   8  44   0    22086.89    21276.47    312.31 o 
  10  44   0       88.78       35.54    101.00 o 
   2  46   0    13687.87    12986.83    154.06 o 
   4  46   0    10615.49    11091.49    236.36 o 
   6  46   0    39332.02    36542.09    357.96 o 
   8  46   0     2844.96     2321.82    204.56 o 
  10  46   0      425.37      515.12    213.43 o 
   0  48   0       24.12      142.73    144.96 o 
   2  48   0     9091.65     9181.88    142.54 o 
   4  48   0       42.40       35.84    166.03 o 
   6  48   0      158.87      552.92    200.71 o 
   8  48   0        0.42      -78.58    170.79 o 
  10  48   0     5936.46     5783.21    227.33 o 
   2  50   0       50.91       99.11    106.65 o 
   4  50   0      216.61      146.60    192.52 o 
   6  50   0     1829.12     1450.55    181.85 o 
   8  50   0     2827.63     2836.27    224.60 o 
   0  52   0    33323.96    34010.43    343.96 o 
   2  52   0      376.97      640.97    114.98 o 
   4  52   0     1237.47     1380.66    185.82 o 
   6  52   0      733.24      615.64    213.83 o 
   8  52   0     3788.81     3879.32    247.82 o 
   2  54   0       70.79       53.78    109.41 o 
   4  54   0    28145.69    30624.44    372.13 o 
   6  54   0     4107.89     3705.56    208.14 o 
   8  54   0     3087.07     2944.00    211.56 o 
   0  56   0    14765.68    12600.59    257.67 o 
   2  56   0     2644.98     2724.91    134.96 o 
   4  56   0     7313.45     7627.23    258.92 o 
   6  56   0      168.99      289.81    230.91 o 
   2  58   0     2493.02     2268.95    144.43 o 
   4  58   0     1410.17     1113.55    195.52 o 
   6  58   0      131.46      157.24    186.35 o 
   0  60   0      198.34      183.33    170.28 o 
   2  60   0     3997.26     4773.02    282.11 o 
   4  60   0     7911.02     8398.58    284.77 o 
   2  62   0      489.54      795.60    142.88 o 
   4  62   0     7786.13     8747.29    288.47 o 
   0  64   0      830.38     1898.97    220.68 o 
   2  64   0    11633.59    11980.65    195.43 o 
   1   1   1   100191.86    98712.98    717.64 o 
   3   1   1   190701.25   192979.42   4367.51 o 
   5   1   1    38948.48    37497.01   1207.32 o 
   7   1   1    60148.74    57100.11   1335.61 o 
   9   1   1    22109.67    22102.94    530.15 o 
  11   1   1    13853.82    14730.90    242.02 o 
  13   1   1      359.22      280.08    105.90 o 
  15   1   1     4038.83     3888.65    146.84 o 
   3   3   1   196952.75   193209.30   5000.50 o 
   5   3   1    45103.41    42255.91    141.84 o 
   7   3   1    43119.19    42920.46   1960.23 o 
   9   3   1    17127.84    16583.40    155.92 o 
  11   3   1     2543.98     2911.46    117.63 o 
  13   3   1     3226.14     2947.81    122.67 o 
  15   3   1     1310.33     1421.05    146.20 o 
   1   5   1     1254.44     1339.22     25.23 o 
   3   5   1   119918.56   127327.26   5263.76 o 
   5   5   1    13799.70    13298.91    315.38 o 
   7   5   1     1258.46     1305.64     67.63 o 
   9   5   1    20395.88    19466.40   1015.68 o 
  11   5   1    11485.35    11228.71    144.17 o 
  13   5   1     2035.68     1996.71    153.33 o 
  15   5   1     2210.98     2197.57    137.53 o 
   1   7   1   106236.38   108438.50   1433.90 o 
   3   7   1    92527.71    92171.85    226.77 o 
   5   7   1    40294.38    40545.79    895.62 o 
   7   7   1     7215.84     7196.96     90.47 o 
   9   7   1    84459.46    80123.93   2304.45 o 
  11   7   1      193.97      234.30     92.83 o 
  13   7   1    14910.62    15251.23    565.53 o 
  15   7   1     1507.63     1583.24    247.83 o 
   1   9   1   251897.94   247074.73   1230.99 o 
   3   9   1   162973.53   156649.95    220.46 o 
   5   9   1    16952.21    16603.43    159.97 o 
   7   9   1    11419.99    11304.09    275.99 o 
   9   9   1    14223.91    13710.77    356.03 o 
  11   9   1    20909.17    19565.19    476.82 o 
  13   9   1     1538.10     1770.13    119.42 o 
  15   9   1     1463.15     1530.35    156.22 o 
   1  11   1    55719.24    61370.55    326.57 o 
   3  11   1   272131.72   267252.72   8129.13 o 
   5  11   1    33057.46    32280.32   1279.61 o 
   7  11   1     8966.31     9495.36    108.28 o 
   9  11   1    17861.34    17646.31    146.96 o 
  11  11   1     6081.11     5813.07    209.98 o 
  13  11   1    12037.90    11729.93    207.12 o 
  15  11   1      506.40      655.87    150.42 o 
   1  13   1   132920.63   134226.84    419.04 o 
   3  13   1    93953.23    97600.58   3595.86 o 
   5  13   1     8215.67     7780.58    310.64 o 
   7  13   1    29431.90    28700.70    322.69 o 
   9  13   1     1852.91     1684.17     89.06 o 
  11  13   1    32562.61    30851.27   1331.84 o 
  13  13   1      455.51      534.05    112.17 o 
  15  13   1     5124.24     5220.84    354.36 o 
   1  15   1    43907.81    43044.51    340.30 o 
   3  15   1    41834.48    43744.86    116.01 o 
   5  15   1    21356.45    24376.49    523.96 o 
   7  15   1    16648.90    16104.13    309.74 o 
   9  15   1    10431.32    10767.16    130.91 o 
  11  15   1     3407.41     3399.00    116.54 o 
  13  15   1     3329.62     3576.74    191.25 o 
   1  17   1    52948.37    57056.83    694.31 o 
   3  17   1   195865.69   189617.44   3218.05 o 
   5  17   1    45249.27    49233.21    235.43 o 
   7  17   1    54575.27    55759.70    649.49 o 
   9  17   1    18750.33    19458.70    245.37 o 
  11  17   1      658.32      629.41    162.57 o 
  13  17   1      709.17      619.59    115.18 o 
   1  19   1    32320.10    35846.65    465.84 o 
   3  19   1    34983.24    35022.11    859.83 o 
   5  19   1   118573.55   111922.87   6460.51 o 
   7  19   1    10343.66    11388.64     96.30 o 
   9  19   1    20763.48    21616.03    212.38 o 
  11  19   1     8392.42     8583.27    224.12 o 
  13  19   1     4712.02     4403.92    469.10 o 
   1  21   1    34554.33    32995.53    911.83 o 
   3  21   1     7317.16     6933.67    204.06 o 
   5  21   1    33819.79    34154.36    156.26 o 
   7  21   1     2654.35     2904.50     74.57 o 
   9  21   1    29093.91    29118.33    818.03 o 
  11  21   1     1887.58     2044.97    119.20 o 
  13  21   1     4893.70     4346.06    222.70 o 
   1  23   1    49168.18    45551.28    916.96 o 
   3  23   1    26682.30    25165.64    903.65 o 
   5  23   1    20051.21    20387.14    233.60 o 
   7  23   1    31015.89    31308.63    460.80 o 
   9  23   1     7328.21     7320.29    201.05 o 
  11  23   1    14523.67    14118.75    310.35 o 
  13  23   1     5434.47     5352.72    153.99 o 
   1  25   1    31977.77    32098.80    138.91 o 
   3  25   1    55106.45    52143.07   1582.55 o 
   5  25   1    43186.47    42659.81    878.10 o 
   7  25   1    11439.45    12629.05    654.13 o 
   9  25   1     1113.94     1277.23    119.66 o 
  11  25   1     8618.18     9424.28    162.90 o 
  13  25   1     4815.80     4657.78    540.00 o 
   1  27   1   100891.30    98463.48    641.21 o 
   3  27   1    45013.75    43644.00   1650.20 o 
   5  27   1    19306.67    19837.05    501.31 o 
   7  27   1    16604.20    16287.52    154.13 o 
   9  27   1      196.46      217.36     79.24 o 
  11  27   1    18924.74    18522.35    790.99 o 
  13  27   1      911.13     1147.06    245.04 o 
   1  29   1    47928.99    43348.73    956.01 o 
   3  29   1     7782.05     7335.51    192.78 o 
   5  29   1     1032.16     1127.52     83.20 o 
   7  29   1     5669.45     5556.90    170.05 o 
   9  29   1     7681.84     7882.09    108.99 o 
  11  29   1     2733.54     2905.68    134.69 o 
  13  29   1     4106.73     4346.55    273.25 o 
   1  31   1    10128.29     9670.80    129.67 o 
   3  31   1     9309.01     7999.46    325.94 o 
   5  31   1    13695.22    13118.78    134.44 o 
   7  31   1    43618.39    43436.45    970.77 o 
   9  31   1      605.46      690.23     89.67 o 
  11  31   1      333.31      395.82    128.04 o 
  13  31   1     1083.46     1209.25    140.48 o 
   1  33   1      865.31      956.19     89.05 o 
   3  33   1    22076.45    20265.29    704.32 o 
   5  33   1   100659.10    95766.20   2042.98 o 
   7  33   1     6154.56     6593.98    191.98 o 
   9  33   1     7983.77     7984.59    122.48 o 
  11  33   1      602.07      507.17    118.56 o 
  13  33   1     4140.11     3911.22    140.04 o 
   1  35   1    14142.38    13116.33    185.06 o 
   3  35   1     1994.26     1827.76    112.08 o 
   5  35   1     8676.06     8776.71    130.87 o 
   7  35   1    16125.31    15838.65    643.10 o 
   9  35   1     3809.08     4090.74    135.35 o 
  11  35   1     1019.42     1019.78    125.04 o 
   1  37   1    36719.29    32864.32    269.16 o 
   3  37   1       35.16      118.71     73.34 o 
   5  37   1    22383.75    21028.50    252.42 o 
   7  37   1    13836.73    13909.53    276.28 o 
   9  37   1     8721.94     8922.21    317.67 o 
  11  37   1     3538.16     3469.35    305.98 o 
   1  39   1    10730.33    10231.58    122.25 o 
   3  39   1    11758.58    10797.52    397.36 o 
   5  39   1     5228.98     4691.77    180.14 o 
   7  39   1    23712.72    23050.50    197.54 o 
   9  39   1      920.65      981.90    128.14 o 
  11  39   1     3420.39     3349.40    116.01 o 
   1  41   1    16673.35    16352.99    197.25 o 
   3  41   1     3646.83     3631.37    175.45 o 
   5  41   1     3458.87     3186.34    177.02 o 
   7  41   1     4170.35     4154.23    135.78 o 
   9  41   1      420.45      393.34    121.98 o 
  11  41   1     6662.79     6219.12    205.62 o 
   1  43   1    44952.50    41207.97    220.14 o 
   3  43   1    10276.86     9039.92    127.87 o 
   5  43   1     3887.99     3647.64    187.98 o 
   7  43   1     7960.48     7815.30    226.36 o 
   9  43   1     4053.65     3995.66    145.27 o 
  11  43   1     2939.12     2882.48    117.19 o 
   1  45   1    28103.68    26669.70    371.37 o 
   3  45   1     1028.22     1037.34     93.60 o 
   5  45   1     8370.97     7978.60    223.97 o 
   7  45   1    12256.86    12217.51    258.44 o 
   9  45   1      778.09      775.82    133.78 o 
  11  45   1      332.14      387.49    122.94 o 
   1  47   1     3268.51     3340.37    154.68 o 
   3  47   1      783.45      770.74     95.01 o 
   5  47   1    22692.38    21442.56    292.30 o 
   7  47   1     5161.71     5260.41    228.86 o 
   9  47   1     2557.38     2518.96    149.84 o 
   1  49   1     2637.99     2354.55    169.15 o 
   3  49   1     4531.66     4078.04    156.38 o 
   5  49   1     1299.45     1333.86    171.83 o 
   7  49   1     6257.75     6565.19    248.16 o 
   9  49   1     2809.05     2365.37    229.34 o 
   1  51   1    12154.86    11908.55    161.05 o 
   3  51   1     1678.95     1521.73    190.21 o 
   5  51   1     2210.31     1884.66    202.76 o 
   7  51   1     6781.25     6617.06    248.61 o 
   9  51   1     4447.59     4378.88    245.94 o 
   1  53   1     5566.75     5459.96    138.23 o 
   3  53   1     8491.46     8735.92    230.56 o 
   5  53   1     2993.75     2778.87    221.23 o 
   7  53   1    12155.81    11252.35    269.43 o 
   1  55   1     1401.97     1302.93    120.23 o 
   3  55   1     3715.87     4133.68    232.70 o 
   5  55   1     1664.11     1508.67    186.32 o 
   7  55   1       53.40      156.05    187.96 o 
   1  57   1     6169.56     6074.67    152.60 o 
   3  57   1     6097.64     5281.72    212.29 o 
   5  57   1     1330.71     1340.25    225.37 o 
   7  57   1     1808.38     1839.76    240.94 o 
   1  59   1     3588.04     3710.59    142.36 o 
   3  59   1      936.54      604.70    221.49 o 
   5  59   1      196.24      120.42    221.09 o 
   1  61   1      512.70      480.59    137.83 o 
   3  61   1      464.67      717.14    185.54 o 
   5  61   1     3435.47     3256.02    233.78 o 
   1  63   1     3892.25     2955.99    144.08 o 
   3  63   1     8707.60     8707.87    290.29 o 
   2   0   2    64769.79    78370.10    215.79 o 
   6   0   2    34769.98    31741.75    196.86 o 
  10   0   2    78424.16    78738.38    418.20 o 
  14   0   2    11750.04    12763.77    273.31 o 
   2   2   2   111764.82   112368.21   1241.78 o 
   4   2   2    24207.74    25461.79   1722.81 o 
   6   2   2    28409.54    27432.76   1106.13 o 
   8   2   2    18887.74    20078.97   1443.48 o 
  10   2   2     6569.76     7498.67    155.05 o 
  12   2   2     1417.99     1897.64    395.63 o 
  14   2   2      486.65      776.57    134.21 o 
   2   4   2    21638.88    24084.66   2429.64 o 
   4   4   2    32645.44    31181.10    888.07 o 
   6   4   2    35745.77    36677.78    913.33 o 
   8   4   2    46405.41    45416.41   2025.27 o 
  10   4   2    15602.13    15835.46    963.66 o 
  12   4   2    13502.13    13648.52    172.44 o 
  14   4   2      499.82      565.10    123.08 o 
   2   6   2   223059.33   218963.92   1335.67 o 
   4   6   2    66621.26    70127.85    443.24 o 
   6   6   2     6857.17     7493.12    200.71 o 
   8   6   2    28502.26    28652.42   1239.74 o 
  10   6   2    15731.74    15377.56   1197.25 o 
  12   6   2     1794.23     1778.40    126.24 o 
  14   6   2     2303.65     2793.27    148.22 o 
   2   8   2    97145.88   100382.54    230.10 o 
   4   8   2     9951.77    10968.06    395.62 o 
   6   8   2   140489.23   144432.16   5055.18 o 
   8   8   2     5968.46     6686.13    401.32 o 
  10   8   2     3121.82     2919.72    482.64 o 
  12   8   2     6035.07     5503.96    142.31 o 
  14   8   2     4323.14     4791.24    165.38 o 
   0  10   2    35200.26    34863.71    109.85 o 
   2  10   2    21649.70    21994.73    113.80 o 
   4  10   2    32559.92    33504.82    178.42 o 
   6  10   2    35255.88    35775.75    248.06 o 
   8  10   2    18957.90    19527.47    786.15 o 
  10  10   2     2624.30     2511.09    107.42 o 
  12  10   2     4249.52     3902.78    134.99 o 
  14  10   2     2872.92     2448.26    137.32 o 
   2  12   2    14324.15    16059.56    107.38 o 
   4  12   2   154465.98   151095.02    360.77 o 
   6  12   2    40972.37    40545.59    827.48 o 
   8  12   2    14118.01    14345.50    348.43 o 
  10  12   2     2052.19     2039.53    118.96 o 
  12  12   2     4657.09     4417.91    133.99 o 
  14  12   2     2391.09     2669.01    150.85 o 
   2  14   2     3727.39     3825.87     67.77 o 
   4  14   2    22274.89    24504.61    164.24 o 
   6  14   2     5594.35     6057.73    471.02 o 
   8  14   2    37615.22    35690.10    295.93 o 
  10  14   2     9324.23     9222.69    136.68 o 
  12  14   2    15212.60    14028.61   1600.42 o 
  14  14   2      285.97      355.56    121.36 o 
   2  16   2     7747.65     7912.05     88.18 o 
   4  16   2    12512.04    13681.12    133.23 o 
   6  16   2    15053.04    15987.39    663.62 o 
   8  16   2    12000.38    12474.36    665.17 o 
  10  16   2     1626.97     1751.96    150.70 o 
  12  16   2    19359.08    20044.30    734.27 o 
  14  16   2     8244.04     8581.02    619.48 o 
   0  18   2    53465.44    56398.41    228.80 o 
   2  18   2    79636.36    80183.48    189.91 o 
   4  18   2    28068.22    27871.94    536.83 o 
   6  18   2    11071.31    11260.58    154.49 o 
   8  18   2    14643.63    14519.81    847.80 o 
  10  18   2     7059.23     7094.47    130.03 o 
  12  18   2       81.54      365.44    123.58 o 
  14  18   2     1930.35     2008.90    279.36 o 
   2  20   2    37379.77    38125.25    435.59 o 
   4  20   2    51875.30    54432.63    702.29 o 
   6  20   2    76347.80    77018.28    343.70 o 
   8  20   2    19589.14    19097.55    762.44 o 
  10  20   2     1963.69     2204.00    116.34 o 
  12  20   2    15835.76    16270.24    800.04 o 
  14  20   2     1256.85     1344.33    154.58 o 
   0  22   2    90123.08    82822.78    295.06 o 
   2  22   2     3518.85     4047.47     51.47 o 
   4  22   2     5563.47     5428.48    135.63 o 
   6  22   2    16792.80    16712.70    279.47 o 
   8  22   2    41725.61    42016.60    685.74 o 
  10  22   2     8864.75     9402.92    426.42 o 
  12  22   2     3624.63     3977.24    228.89 o 
  14  22   2      255.43      198.92    146.86 o 
   2  24   2    87746.76    84079.00   2105.06 o 
   4  24   2    36917.59    35415.48    345.96 o 
   6  24   2    42700.52    41506.24    192.60 o 
   8  24   2    14179.23    14766.83    492.50 o 
  10  24   2     8712.01     8368.93    335.58 o 
  12  24   2     2597.79     2807.50    137.81 o 
   0  26   2     1243.58     1290.65     86.37 o 
   2  26   2     5331.87     5697.65    195.33 o 
   4  26   2     1725.36     1721.50     74.36 o 
   6  26   2    41872.35    41350.16    566.01 o 
   8  26   2     4557.09     4671.65     97.87 o 
  10  26   2     9816.29     9292.14    200.88 o 
  12  26   2      655.19      738.25    116.63 o 
   2  28   2    13992.05    12542.37    442.95 o 
   4  28   2    32030.30    30874.54    935.47 o 
   6  28   2     4733.04     4847.77    104.34 o 
   8  28   2       96.67      266.39     81.16 o 
  10  28   2     2255.57     2218.66    151.36 o 
  12  28   2      957.90     1065.40    129.91 o 
   0  30   2     9113.54     7861.63    135.51 o 
   2  30   2    37098.94    34405.34    739.31 o 
   4  30   2    29236.76    27284.04    999.98 o 
   6  30   2     5338.09     5265.71    113.47 o 
   8  30   2    25808.43    26380.21    192.66 o 
  10  30   2      696.89      716.84    124.79 o 
  12  30   2     1813.57     2106.60    142.93 o 
   2  32   2    31169.51    29149.51    556.38 o 
   4  32   2    28257.03    26966.90    185.30 o 
   6  32   2    12587.65    12237.48    140.02 o 
   8  32   2     2462.37     2208.17    109.38 o 
  10  32   2      262.92      470.88    133.27 o 
  12  32   2     6350.31     6554.66    290.33 o 
   0  34   2     9342.10     9208.70    156.26 o 
   2  34   2    81943.03    77228.75   5431.58 o 
   4  34   2    11172.63    10763.82    373.11 o 
   6  34   2     2050.77     1908.84    144.78 o 
   8  34   2     4597.06     4316.84    123.27 o 
  10  34   2    21435.05    21434.19    652.83 o 
  12  34   2     4420.26     4612.30    279.76 o 
   2  36   2    13373.42    13482.87    702.38 o 
   4  36   2     1093.23     1256.29    100.09 o 
   6  36   2     1446.30     1694.22    110.01 o 
   8  36   2     2771.28     2967.18    158.32 o 
  10  36   2     4523.12     4711.74    192.12 o 
  12  36   2     4765.73     4710.73    315.07 o 
   0  38   2    11241.63     9925.88    167.35 o 
   2  38   2      454.81      506.70     89.66 o 
   4  38   2      642.69     1055.39    145.49 o 
   6  38   2      238.15      145.68     94.50 o 
   8  38   2     9259.34     9001.78    370.97 o 
  10  38   2     2540.33     2663.23    113.06 o 
  12  38   2      760.65      772.66    155.65 o 
   2  40   2      335.90      344.13     85.71 o 
   4  40   2    99932.02    94696.21    476.29 o 
   6  40   2      363.77      339.72    109.65 o 
   8  40   2    12864.65    12283.42    440.48 o 
  10  40   2     1167.17     1256.59    119.76 o 
   0  42   2      308.80      274.66    128.15 o 
   2  42   2     8078.20     7276.13    124.04 o 
   4  42   2     2175.30     3315.95    198.34 o 
   6  42   2      551.82      560.15    114.01 o 
   8  42   2     9519.92     9417.38    169.45 o 
  10  42   2     9139.63     9547.81    246.75 o 
   2  44   2    12808.10    12219.28    210.03 o 
   4  44   2    16275.32    16101.76    268.04 o 
   6  44   2     1668.53     1665.07    168.30 o 
   8  44   2    10618.21    10231.17    206.49 o 
  10  44   2     3114.30     3106.78    136.19 o 
   0  46   2      478.40      618.03    134.55 o 
   2  46   2    15545.37    14496.13    683.46 o 
   4  46   2     4837.69     5321.34    215.07 o 
   6  46   2     1152.27      850.98    172.85 o 
   8  46   2     1790.62     1706.50    141.73 o 
  10  46   2     2868.70     3099.47    137.01 o 
   2  48   2     3284.82     3625.24    133.24 o 
   4  48   2     5697.73     5877.08    223.04 o 
   6  48   2      876.28      721.59    189.24 o 
   8  48   2       80.40      220.26    166.49 o 
   0  50   2     5383.36     5759.19    190.46 o 
   2  50   2    25913.29    22674.06    402.20 o 
   4  50   2     6563.44     6930.88    237.39 o 
   6  50   2       22.34       74.80    191.81 o 
   8  50   2     2754.41     2772.14    205.49 o 
   2  52   2     9611.99     8966.03    257.95 o 
   4  52   2     2080.51     2189.65    218.82 o 
   6  52   2     1811.65     1611.66    207.64 o 
   8  52   2      951.45      937.63    201.44 o 
   0  54   2    16983.83    14649.76    256.52 o 
   2  54   2      923.91     1043.14    117.68 o 
   4  54   2      109.12      149.74    215.83 o 
   6  54   2     4389.99     3928.72    226.37 o 
   2  56   2     3750.68     4286.59    225.67 o 
   4  56   2     3070.79     3249.84    221.73 o 
   6  56   2     3733.95     3472.33    213.64 o 
   0  58   2     3411.61     4030.32    208.04 o 
   2  58   2      762.88      996.65    219.65 o 
   4  58   2      534.79      550.51    181.70 o 
   6  58   2      827.77      789.13    198.98 o 
   2  60   2     3984.43     3814.71    216.46 o 
   4  60   2      469.05      632.16    205.47 o 
   0  62   2     1435.63     1019.20    177.00 o 
   2  62   2      327.81      711.43    222.64 o 
   1   1   3    32146.59    36597.40    588.66 o 
   3   1   3   103539.53   109346.05   2058.66 o 
   5   1   3    20301.32    20092.05    370.06 o 
   7   1   3    27314.15    25226.75    511.71 o 
   9   1   3     9741.32     9523.72    335.21 o 
  11   1   3     3712.29     3944.54    136.33 o 
  13   1   3       18.47      234.54    143.17 o 
   1   3   3     4562.34     5361.04    326.50 o 
   3   3   3   130853.33   123141.34   6947.85 o 
   5   3   3    25751.73    26243.38    983.31 o 
   7   3   3    13440.63    13519.70    267.66 o 
   9   3   3    24167.70    24702.12    821.14 o 
  11   3   3     3264.32     3644.62    133.68 o 
  13   3   3     3531.07     3575.23    193.84 o 
   1   5   3    33603.79    35594.93    133.12 o 
   3   5   3    56730.60    56228.79   1528.07 o 
   5   5   3     6594.48     6819.36    207.40 o 
   7   5   3     1960.62     2259.59     88.91 o 
   9   5   3    34456.79    33950.92   2979.97 o 
  11   5   3     9409.93     9695.14    804.65 o 
  13   5   3       56.04      281.19    135.66 o 
   1   7   3   101245.13    98323.88    211.66 o 
   3   7   3     7548.79     8624.26    671.46 o 
   5   7   3    13925.08    14201.79    108.51 o 
   7   7   3      254.94      330.12     78.08 o 
   9   7   3    44101.98    45088.46   1710.52 o 
  11   7   3       19.43        8.95    111.46 o 
  13   7   3     7142.95     7670.36    164.58 o 
   1   9   3    55612.69    55578.91    159.36 o 
   3   9   3    24455.11    25218.51    148.72 o 
   5   9   3     3544.34     3839.93     91.16 o 
   7   9   3    18264.78    19459.48    370.74 o 
   9   9   3     9140.67    10005.46    469.00 o 
  11   9   3    10398.36    10628.27    164.30 o 
  13   9   3     2037.06     2221.87    151.48 o 
   1  11   3    26200.10    29122.31    127.58 o 
   3  11   3    86523.63    78345.42    244.03 o 
   5  11   3    68218.46    72294.70   2081.21 o 
   7  11   3     1663.13     1620.16     85.70 o 
   9  11   3     4010.34     4520.86    337.70 o 
  11  11   3     3953.30     4175.87    151.79 o 
  13  11   3     3758.80     3565.58    232.99 o 
   1  13   3    31109.21    28930.29    126.69 o 
   3  13   3     9585.49     8853.99    103.93 o 
   5  13   3    31144.21    31529.78   1988.20 o 
   7  13   3    27824.93    26477.42    765.92 o 
   9  13   3     8338.55     8144.80    131.37 o 
  11  13   3    28682.74    30111.57    422.57 o 
  13  13   3     1924.51     1962.58    148.09 o 
   1  15   3    37470.65    36498.34    154.50 o 
   3  15   3     5020.75     5219.78     91.73 o 
   5  15   3    23533.78    23478.47    179.76 o 
   7  15   3    16502.22    16017.28    237.95 o 
   9  15   3     5373.45     5749.91    343.91 o 
  11  15   3     2911.24     3006.14    139.31 o 
  13  15   3     1727.96     1652.91    140.44 o 
   1  17   3     2271.02     2481.15     60.51 o 
   3  17   3    24339.09    24942.08    168.75 o 
   5  17   3    35968.67    36413.85    228.67 o 
   7  17   3    54763.30    56881.88    589.00 o 
   9  17   3    10961.83    10693.13    162.36 o 
  11  17   3     1117.59     1230.22    129.27 o 
  13  17   3      706.49      675.08    147.03 o 
   1  19   3     1057.01     1004.44     55.65 o 
   3  19   3    26844.45    26360.01    170.92 o 
   5  19   3    92334.17    95043.19    357.68 o 
   7  19   3     6318.74     6626.30    119.16 o 
   9  19   3     4668.97     4813.09    130.04 o 
  11  19   3     1835.81     1652.20    126.54 o 
  13  19   3     2021.15     2178.17    204.52 o 
   1  21   3    36666.32    35354.52    175.83 o 
   3  21   3     5537.11     5839.53    100.99 o 
   5  21   3    22266.07    23040.22    197.02 o 
   7  21   3     3638.14     3682.16    108.42 o 
   9  21   3     9371.03     9684.19    261.88 o 
  11  21   3     1314.76     1499.63    129.64 o 
  13  21   3     3260.25     3471.33    275.85 o 
   1  23   3    62812.59    62692.36    246.27 o 
   3  23   3    30956.09    28984.39    188.85 o 
   5  23   3     8906.26     9271.42    145.91 o 
   7  23   3    23551.71    25187.13    864.98 o 
   9  23   3     1291.33     1432.06    119.71 o 
  11  23   3     8798.31     8827.32    292.47 o 
  13  23   3     6087.35     6464.50    353.56 o 
   3  25   3    14170.58    14491.52    151.36 o 
   5  25   3    15091.21    14365.69    169.10 o 
   7  25   3    11095.53    11284.97    179.62 o 
   9  25   3     3890.03     3821.48    148.41 o 
  11  25   3    12219.34    13676.35    469.51 o 
  13  25   3     4926.69     4920.94    158.17 o 
   3  27   3    24722.07    23946.53    196.48 o 
   5  27   3     4622.83     4347.84    127.91 o 
   7  27   3     3792.07     4014.54    153.29 o 
   9  27   3      983.56      782.30    114.68 o 
  11  27   3    12450.45    12200.91    938.93 o 
   3  29   3     3563.33     3344.54    112.25 o 
   5  29   3      456.92      301.02    105.24 o 
   7  29   3     5592.37     5724.04    157.83 o 
   9  29   3     9015.34     9463.78    160.49 o 
  11  29   3     1583.42     1869.68    188.50 o 
   3  31   3    15068.68    14933.83    169.47 o 
   5  31   3    35293.86    35333.03    273.92 o 
   7  31   3    29679.53    29239.23    275.89 o 
   9  31   3      955.08     1154.25    119.81 o 
  11  31   3      392.93      393.30    141.15 o 
   1  33   3     2469.92     2582.18    128.55 o 
   3  33   3     4395.28     4652.84    102.19 o 
   5  33   3    53781.15    54112.98    333.06 o 
   7  33   3     2562.70     2313.65    142.51 o 
   9  33   3    12266.10    12063.51    173.55 o 
  11  33   3     1007.14     1151.29    147.16 o 
   1  35   3     8756.29     8224.76    111.32 o 
   3  35   3     2345.11     1938.35    145.84 o 
   5  35   3     5469.38     5770.44    121.58 o 
   7  35   3     1580.87     1713.06    160.33 o 
   9  35   3     4132.27     4251.48    152.37 o 
  11  35   3     2906.92     2898.06    157.40 o 
   1  37   3    32666.48    28588.30    571.14 o 
   3  37   3      938.59      828.26    140.62 o 
   5  37   3     6865.95     6184.91    121.04 o 
   7  37   3     2579.68     3185.34    179.62 o 
   9  37   3     2153.35     2265.85    150.85 o 
  11  37   3     3121.89     3224.64    165.40 o 
   1  39   3     7100.44     6510.21    367.45 o 
   3  39   3     9490.17     9236.65    194.75 o 
   5  39   3     6374.86     6232.96    245.58 o 
   7  39   3    14837.06    15028.20    236.43 o 
   9  39   3      245.95      194.82    195.43 o 
  11  39   3     3946.06     4182.15    174.93 o 
   1  41   3    17408.12    15951.22    210.32 o 
   3  41   3     6977.67     6851.18    196.57 o 
   5  41   3     4403.47     4496.33    213.16 o 
   7  41   3     1361.64     1265.18    158.77 o 
   9  41   3      763.67      789.14    208.53 o 
   1  43   3    16676.33    14341.81    329.70 o 
   3  43   3     8596.62     7878.01    195.78 o 
   5  43   3     3377.40     2848.86    190.07 o 
   7  43   3     1500.10     1503.12    121.83 o 
   9  43   3     3762.48     4066.71    231.61 o 
   1  45   3     6187.00     5602.34    123.15 o 
   3  45   3     2160.75     1834.63    170.68 o 
   5  45   3     1339.76     1528.91    169.50 o 
   7  45   3     6771.07     6417.18    158.78 o 
   9  45   3     3055.30     3124.64    237.44 o 
   1  47   3     1979.98     1637.51     98.39 o 
   3  47   3     2382.73     2163.93    181.69 o 
   5  47   3    12116.36    11508.16    248.17 o 
   7  47   3     3336.19     3069.12    194.22 o 
   9  47   3     4154.67     4409.05    248.74 o 
   1  49   3     2180.32     1945.90    107.16 o 
   3  49   3     5085.41     5029.36    196.98 o 
   5  49   3      813.64      974.49    200.96 o 
   7  49   3     4571.21     4436.26    222.05 o 
   1  51   3     6995.01     6384.10    138.97 o 
   3  51   3     2844.35     2550.54    171.83 o 
   5  51   3     2810.91     2712.96    221.52 o 
   7  51   3     5771.09     5499.95    254.60 o 
   1  53   3     1978.50     1540.64    167.41 o 
   3  53   3     8075.24     6887.05    207.28 o 
   5  53   3     1131.02      856.49    210.52 o 
   7  53   3     9033.09     7890.49    272.08 o 
   1  55   3     1043.80      995.25    123.45 o 
   3  55   3     1172.50     1119.10    166.01 o 
   5  55   3      899.10      686.65    204.36 o 
   1  57   3    13911.16    11724.30    174.81 o 
   3  57   3     2889.73     2289.34    179.35 o 
   5  57   3     1190.90     1200.32    221.07 o 
   1  59   3     5411.37     4858.51    155.09 o 
   3  59   3      537.29      369.55    177.99 o 
   0   0   4   512072.00   493488.38   1946.79 o 
   4   0   4    14292.42    13895.79    147.46 o 
   8   0   4    61269.99    60356.61    350.11 o 
  12   0   4     9854.68    10789.90    259.78 o 
   2   2   4      102.33      162.57     39.19 o 
   4   2   4    18242.64    18318.69    631.15 o 
   6   2   4    27379.16    26962.80    422.18 o 
   8   2   4     4381.50     4240.90    252.09 o 
  10   2   4     5884.71     6035.96    223.98 o 
  12   2   4     7838.07     9123.08    306.21 o 
   2   4   4     9671.65     8259.82    172.64 o 
   4   4   4    19290.26    19153.36   1132.21 o 
   6   4   4     6245.94     6545.36    102.54 o 
   8   4   4      526.05      552.82     93.57 o 
  10   4   4     1793.15     2131.02    113.49 o 
  12   4   4      660.87      919.65    138.16 o 
   2   6   4    39252.94    42148.12   1313.54 o 
   4   6   4     2474.22     2677.98     93.42 o 
   6   6   4    77144.84    77571.00   1472.18 o 
   8   6   4    10133.96    10645.93    443.38 o 
  10   6   4      577.40      664.79    108.42 o 
  12   6   4     3345.06     3578.64    138.21 o 
   2   8   4    24463.26    25759.35    145.53 o 
   4   8   4     3995.08     4314.85     75.37 o 
   6   8   4     5682.96     6041.57    103.80 o 
   8   8   4    26205.07    26983.70    944.88 o 
  10   8   4     1319.96     1303.08    114.08 o 
  12   8   4     1738.03     2047.32    236.06 o 
   2  10   4    29585.25    27045.75    140.69 o 
   4  10   4    30033.93    30097.54    684.04 o 
   6  10   4    61708.41    63188.22    231.25 o 
   8  10   4    16754.76    16878.16    156.92 o 
  10  10   4     3414.40     3459.31    164.27 o 
  12  10   4     3868.75     3921.20    159.96 o 
   2  12   4    16144.01    16561.01    123.99 o 
   4  12   4     3274.71     3576.68    407.84 o 
   6  12   4    19239.30    20356.85    177.70 o 
   8  12   4      348.75      587.66    101.51 o 
  10  12   4     7163.00     6666.72    148.36 o 
  12  12   4     1037.59     1040.61    120.65 o 
   2  14   4    18625.75    19165.55    134.02 o 
   4  14   4     5337.75     5000.17    100.69 o 
   6  14   4     2151.04     2104.93     90.23 o 
   8  14   4     2157.08     2268.71    109.35 o 
  10  14   4    12535.76    13056.20    171.43 o 
  12  14   4     2107.02     2135.15    132.81 o 
   2  16   4    55594.40    54497.52    216.87 o 
   4  16   4    10191.33    10503.41    133.88 o 
   6  16   4     3602.71     3336.91    147.63 o 
   8  16   4     8733.81     8283.29    459.52 o 
  10  16   4     4253.01     4413.19    132.94 o 
  12  16   4     3220.84     3466.44    374.79 o 
   2  18   4    26743.39    25063.26    155.59 o 
   4  18   4    38372.03    38399.43    225.95 o 
   6  18   4    11693.14    12211.37    132.82 o 
   8  18   4     4926.91     5074.59    124.36 o 
  10  18   4     1143.95     1112.37    119.61 o 
  12  18   4     9160.90     9775.70    180.90 o 
   4  20   4     6821.05     7284.00    123.62 o 
   6  20   4     5350.40     5975.63    248.94 o 
   8  20   4     5699.54     5966.77    128.93 o 
  10  20   4    11766.60    12373.74    174.66 o 
  12  20   4      169.15      195.45    123.40 o 
   4  22   4     1100.28     1166.23     94.85 o 
   6  22   4     9372.92     9964.98    581.08 o 
   8  22   4     8422.25     8973.41    141.35 o 
  10  22   4     2956.76     3371.23    147.87 o 
  12  22   4      251.27      292.90    139.78 o 
   4  24   4     7058.11     7190.79    128.41 o 
   6  24   4    13355.78    13343.53    184.55 o 
   8  24   4     6141.72     6702.52    143.24 o 
  10  24   4      592.65      694.99    129.70 o 
  12  24   4      334.62      254.03    142.48 o 
   4  26   4    92552.41    89172.20    361.55 o 
   6  26   4     5561.21     5221.80    140.72 o 
   8  26   4    14350.82    14339.49    375.34 o 
  10  26   4      605.70      642.04    123.71 o 
  12  26   4     1139.35     1088.10    137.95 o 
   4  28   4     3011.51     2849.70    116.12 o 
   6  28   4     1158.51     1158.78    115.32 o 
   8  28   4    11791.90    11805.59    167.95 o 
  10  28   4     9457.51     9134.29    161.51 o 
   4  30   4    24781.93    24434.24    219.56 o 
   6  30   4     5056.63     4766.61    157.93 o 
   8  30   4     8364.37     8669.71    400.26 o 
  10  30   4     2984.82     3162.01    268.91 o 
   4  32   4      793.27      735.20    114.51 o 
   6  32   4     2421.75     2584.77    140.36 o 
   8  32   4     2984.86     3365.76    144.23 o 
  10  32   4     4985.35     5160.53    391.48 o 
   6  34   4     6687.79     6749.63    179.91 o 
   8  34   4     3742.17     3931.07    166.57 o 
  10  34   4      259.38      406.19    142.42 o 
   6  36   4     2805.39     2445.85    147.72 o 
   8  36   4     8533.15     8539.27    203.63 o 
  10  36   4     6198.83     5979.95    165.64 o 
   6  38   4     9453.87     9228.08    207.30 o 
   8  38   4     2785.55     2769.00    188.82 o 
  10  38   4      127.21      198.94    135.34 o 
   6  40   4     5208.19     5253.15    185.74 o 
   8  40   4      295.11      259.71    188.28 o 
   6  42   4      839.70      801.30    151.40 o 
   8  42   4     1652.19     1501.77    202.43 o 
   8  44   4     6770.48     6790.55    242.20 o 
   8  46   4     1171.65     1017.33    209.81 o 
   5   1   5     6349.91     6046.17     93.06 o 
   7   1   5    20553.40    19655.72    601.10 o 
   9   1   5     2681.90     2530.37    116.45 o 
  11   1   5    10053.28    10780.85    283.20 o 
   3   3   5    16427.94    16936.45    159.47 o 
   5   3   5    17556.38    17873.22    454.22 o 
   7   3   5     9485.09     9369.11    615.60 o 
   9   3   5     3847.45     3677.47    185.97 o 
  11   3   5     1036.04     1539.50    259.36 o 
   3   5   5     4508.18     4619.68    117.35 o 
   5   5   5     8056.83     8388.23    106.49 o 
   7   5   5     2851.65     3044.37    123.99 o 
   9   5   5      576.24      912.09    116.39 o 
  11   5   5     1458.35     1530.67    142.27 o 
   3   7   5    12014.84    12501.19    149.43 o 
   5   7   5     8212.28     8132.80    105.18 o 
   7   7   5     5865.92     6116.01    132.13 o 
   9   7   5    16211.21    16043.76   1394.80 o 
  11   7   5      618.92      601.59    124.72 o 
   3   9   5    47762.29    48430.82    267.46 o 
   5   9   5      174.65       88.55     73.55 o 
   7   9   5     5711.38     5892.03    113.04 o 
   9   9   5     7096.18     7432.51    260.66 o 
  11   9   5     3755.27     4056.10    373.68 o 
   3  11   5    26671.19    27585.33    228.47 o 
   5  11   5    18356.00    18845.07    146.10 o 
   7  11   5      417.05      550.77     90.61 o 
   9  11   5     5253.80     5420.90    166.74 o 
  11  11   5     4396.05     4568.58    150.87 o 
   3  13   5    32397.09    38125.52    278.49 o 
   5  13   5     2720.54     2731.25    136.16 o 
   7  13   5     5088.18     5437.17    180.80 o 
   9  13   5       88.40       89.58    110.39 o 
  11  13   5     1421.57     1326.00    128.62 o 
   5  15   5      612.29      551.26    122.64 o 
   7  15   5     6011.75     5552.85    117.77 o 
   9  15   5     8884.44     9029.94    153.45 o 
  11  15   5      288.43      131.77    133.43 o 
   5  17   5    22095.68    22776.38    253.64 o 
   7  17   5    13116.93    13142.08    216.90 o 
   9  17   5     3718.65     3543.29    124.49 o 
  11  17   5      306.60      261.89    134.66 o 
   5  19   5    16138.10    16890.19    241.21 o 
   7  19   5     2555.81     2504.47    101.03 o 
   9  19   5    15546.31    16661.43    434.86 o 
  11  19   5     1687.41     1719.69    142.01 o 
   5  21   5     7557.90     8368.39    203.33 o 
   7  21   5      571.93      618.78     99.06 o 
   9  21   5     9758.50    10653.89    169.76 o 
  11  21   5      898.93     1184.41    227.45 o 
   7  23   5     5036.07     5025.60    131.69 o 
   9  23   5     1848.55     2451.09    129.68 o 
  11  23   5     3594.58     3907.96    154.42 o 
   7  25   5     2685.19     2703.94    189.37 o 
   9  25   5     1115.24     1070.02    127.00 o 
  11  25   5     2452.56     2932.16    159.22 o 
   7  27   5     5879.85     5879.37    233.78 o 
   9  27   5     1782.51     1877.54    130.20 o 
   7  29   5     1453.04     1736.89    230.40 o 
   9  29   5      660.01      765.08    120.55 o 
   7  31   5     2103.46     2083.10    225.49 o 
   9  31   5      609.89      766.62    136.19 o 
   7  33   5      390.30      184.87    196.74 o 
   9  33   5      306.57      375.66    207.57 o 
   9  35   5      718.03      849.69    219.92 o 
   9  37   5     6336.30     6552.18    285.83 o 
  10   0   6    12956.14    14226.90    267.63 o 
   8   2   6     1228.42     1422.16    147.64 o 
  10   2   6     3491.72     4322.15    155.86 o 
   8   4   6     4437.43     4008.17    157.06 o 
  10   4   6     1003.78     1195.37    142.82 o 
   8   6   6     3706.66     3735.73    169.06 o 
  10   6   6     3020.92     2949.55    223.03 o 
   8   8   6     5562.39     5293.20    181.67 o 
  10   8   6     3352.14     3330.27    130.07 o 
   8  10   6     2280.81     2356.40    182.18 o 
  10  10   6     2246.91     2240.13    118.26 o 
   6  12   6     3168.86     3372.26    171.49 o 
   8  12   6     2723.09     2216.68    186.81 o 
  10  12   6     4306.24     3847.49    209.35 o 
   6  14   6      120.31      116.76    156.82 o 
   8  14   6     4116.13     4165.27    196.15 o 
  10  14   6      735.61      466.76    180.39 o 
   6  16   6     4652.77     4854.73    181.55 o 
   8  16   6     5336.84     5119.91    193.42 o 
  10  16   6      833.98      920.19    199.65 o 
   6  18   6     4300.09     4898.64    187.57 o 
   8  18   6     1815.36     2073.29    194.98 o 
  10  18   6     3145.76     3136.88    229.49 o 
   6  20   6    10299.98     9896.66    220.55 o 
   8  20   6     2622.46     2616.42    213.02 o 
  10  20   6      928.39      835.99    209.76 o 
   6  22   6     3767.36     3747.09    176.53 o 
   8  22   6     3695.03     3763.87    186.16 o 
   6  24   6    15372.90    15885.73    271.76 o 
   8  24   6     3347.30     3584.94    217.93 o 
   6  26   6     7566.86     7992.20    228.73 o 
   8  26   6      384.14      505.40    191.12 o 
   6  28   6      281.88      148.93    211.45 o 
   8  28   6     2366.21     2223.54    187.23 o 
   6  30   6      717.20      673.14    207.62 o 
   8  30   6     1956.97     2033.18    215.05 o 
   6  32   6     4201.93     4479.43    224.83 o 
   8  32   6     1905.65     1741.01    233.18 o 
                                                 
